# Supplementary material for: Poly[[diaqua­bis(μ3-maleato-κ4 O 1:O 1′,O 4:O4′)dicopper(II)] trihydrate]
Source: Acta Crystallogr Sect E Struct Rep Online. 2008 Jul 26;64(Pt 8):m1074. doi: 10.1107/S1600536808023131 (PMC2961984; doi:10.1107/S1600536808023131)
Supplement: Supplementary file 1 [file e-64-m1074-sup1.cif]

##############################################################################
###                                                                        ###
###        Electronic paper (Acta Crystallographica Section E)             ###
###                                                                        ###
##############################################################################
#                                                                            #
# This CIF contains the data in a paper accepted for publication in Acta     #
# Crystallographica Section E. It conforms to the requirements of Notes      #
# for Authors for Section E, and has been peer reviewed under the auspices   #
# of the IUCr Commission on Journals.                                        #
#                                                                            #
# Full details of the Crystallographic Information File format               #
# are given in the paper "The Crystallographic Information File (CIF):       #
# a New Standard Archive File for Crystallography" by S. R. Hall, F. H.      #
# Allen and I. D. Brown [Acta Cryst. (1991), A47, 655-685].                  #
#                                                                            #
# The current version of the core CIF dictionary is obtainable from          #
# ftp://ftp.iucr.org/pub/cif_core.dic. The current version number is 2.4.    #
#                                                                            #
# Software is freely available for graphical display of the structure(s) in  #
# this CIF.  For information consult the CIF home page http://www.iucr.org/  #
# cif/home.html                                                              #
#                                                                            #
# This file may be used for bona fide research purposes within the           #
# scientific community so long as proper attribution is given to the journal # 
# article from which it was obtained.                                        #
#                                                                            #
##############################################################################
                                             
data_I
_audit_creation_method     SHELXL97
_chemical_name_systematic
;
Poly[[diaquabis(\m~3~-maleato-\k^4^O^1^:O^1'^,O^4^:O^4'^)dicopper(II)]
trihydrate]
;
_chemical_name_common     ?
_chemical_formula_moiety     'C8 H8 Cu2 O10 , 3H2 O'
_chemical_formula_sum     'C8 H14 Cu2 O13'
_chemical_formula_iupac     '[Cu2 (C4 H2 O4) (H2 O)2] , 3H2 O'
_chemical_formula_weight     445.27
_chemical_melting_point     ?
_symmetry_cell_setting     monoclinic
_symmetry_space_group_name_H-M     'P 21/c'
loop_
    _symmetry_equiv_pos_as_xyz
    'x, y, z'
    '-x, y+1/2, -z+1/2'
    '-x, -y, -z'
    'x, -y-1/2, z-1/2'
_cell_length_a     8.8835(14)
_cell_length_b     8.7700(14)
_cell_length_c     18.814(3)
_cell_angle_alpha     90.00
_cell_angle_beta     97.994(3)
_cell_angle_gamma     90.00
_cell_volume     1451.5(4)
_cell_formula_units_Z     4
_cell_measurement_reflns_used     9585
_cell_measurement_theta_min     2.19
_cell_measurement_theta_max     25.34
_cell_measurement_temperature     173(2)
_exptl_crystal_description     plate
_exptl_crystal_colour     blue
_exptl_crystal_size_max     0.30
_exptl_crystal_size_mid     0.28
_exptl_crystal_size_min     0.05
_exptl_crystal_density_diffrn     2.038
_exptl_crystal_density_meas     ?
_exptl_crystal_density_method     'not measured'
_exptl_crystal_F_000     896
_exptl_absorpt_coefficient_mu     2.999
_exptl_absorpt_correction_type     multi-scan
_exptl_absorpt_process_details     '(SADABS; Sheldrick, 1996)'
_exptl_absorpt_correction_T_min     0.4705
_exptl_absorpt_correction_T_max     0.8596
_exptl_special_details
;
;
_diffrn_ambient_temperature     173(2)
_diffrn_radiation_type     MoK\a
_diffrn_radiation_wavelength     0.71073
_diffrn_radiation_source     'fine-focus sealed tube'
_diffrn_radiation_monochromator     graphite
_diffrn_measurement_device_type     'Bruker APEXII'
_diffrn_measurement_method     \w/\y
_diffrn_detector_area_resol_mean     ?
_diffrn_reflns_number     9585
_diffrn_reflns_av_R_equivalents     0.0258
_diffrn_reflns_av_sigmaI/netI     0.0277
_diffrn_reflns_theta_min     2.19
_diffrn_reflns_theta_max     25.34
_diffrn_reflns_theta_full     25.00
_diffrn_measured_fraction_theta_max     0.996
_diffrn_measured_fraction_theta_full     0.997
_diffrn_reflns_limit_h_min     -7
_diffrn_reflns_limit_h_max     10
_diffrn_reflns_limit_k_min     -10
_diffrn_reflns_limit_k_max     10
_diffrn_reflns_limit_l_min     -22
_diffrn_reflns_limit_l_max     21
_diffrn_standards_number     0
_diffrn_standards_interval_count     .
_diffrn_standards_interval_time     .
_diffrn_standards_decay_%     0
_refine_special_details
;
Refinement of <i>F</i>^2^ against ALL reflections. The weighted <i>R</i>-factor
<i>wR</i> and goodness of fit <i>S</i> are based on <i>F</i>^2^, conventional
<i>R</i>-factors <i>R</i> are based on <i>F</i>, with <i>F</i> set to zero for
negative <i>F</i>^2^. The threshold expression of <i>F</i>^2^ >
\s(<i>F</i>^2^) is used only for calculating <i>R</i>-factors(gt) <i>etc</i>.
and is not relevant to the choice of reflections for refinement.
<i>R</i>-factors based on <i>F</i>^2^ are statistically about twice as large
as those based on <i>F</i>, and <i>R</i>- factors based on ALL data will be
even larger.
;
_reflns_number_total     2643
_reflns_number_gt     2331
_reflns_threshold_expression     I>2\s(I)
_refine_ls_structure_factor_coef     Fsqd
_refine_ls_matrix_type     full
_refine_ls_R_factor_all     0.0288
_refine_ls_R_factor_gt     0.0228
_refine_ls_wR_factor_gt     0.0526
_refine_ls_wR_factor_ref     0.0548
_refine_ls_goodness_of_fit_ref     1.029
_refine_ls_restrained_S_all     1.031
_refine_ls_number_reflns     2643
_refine_ls_number_parameters     238
_refine_ls_number_restraints     15
_refine_ls_hydrogen_treatment     mixed
_refine_ls_weighting_scheme     calc
_refine_ls_weighting_details
       'calc w = 1/[\s^2^(Fo^2^)+(0.0212P)^2^+1.6998P] where P=(Fo^2^+2Fc^2^)/3'
_atom_sites_solution_hydrogens     geom
_atom_sites_solution_primary     direct
_atom_sites_solution_secondary     difmap
_refine_ls_shift/su_max     0.001
_refine_ls_shift/su_mean     0.000
_refine_diff_density_max     0.308
_refine_diff_density_min     -0.313
_refine_ls_extinction_method     none
_refine_ls_extinction_coef     ?
loop_
    _atom_type_symbol
    _atom_type_description
    _atom_type_scat_dispersion_real
    _atom_type_scat_dispersion_imag
    _atom_type_scat_source
    'C' 'C' 0.0033 0.0016
                         'International Tables Vol C Tables 4.2.6.8 and 6.1.1.4'
    'H' 'H' 0.0000 0.0000
                         'International Tables Vol C Tables 4.2.6.8 and 6.1.1.4'
    'O' 'O' 0.0106 0.0060
                         'International Tables Vol C Tables 4.2.6.8 and 6.1.1.4'
    'Cu' 'Cu' 0.3201 1.2651
                         'International Tables Vol C Tables 4.2.6.8 and 6.1.1.4'
_computing_data_collection     'COSMO (Bruker, 2006)'
_computing_cell_refinement     'APEX2 (Bruker, 2006)'
_computing_data_reduction     'SAINT (Bruker, 2006)'
_computing_structure_solution     'SHELXS97 (Sheldrick, 2008)'
_computing_structure_refinement     'SHELXL97 (Sheldrick, 2008)'
_computing_molecular_graphics     'CrystalMaker (Palmer, 2007)'
_computing_publication_material     'SHELXL97 (Sheldrick, 2008)'
loop_
    _atom_site_type_symbol
    _atom_site_label
    _atom_site_fract_x
    _atom_site_fract_y
    _atom_site_fract_z
    _atom_site_U_iso_or_equiv
    _atom_site_adp_type
    _atom_site_calc_flag
    _atom_site_refinement_flags
    _atom_site_occupancy
    _atom_site_disorder_assembly
    _atom_site_disorder_group
    Cu Cu1 1.01597(3) 0.64409(3) 0.197428(15) 0.01156(9) Uani d . 1 . .
    Cu Cu2 0.45106(3) 0.07186(3) 0.195099(15) 0.01174(9) Uani d . 1 . .
    O O1 0.72160(19) 0.60380(19) 0.25258(8) 0.0151(4) Uani d . 1 . .
    O O1W 0.8228(2) 0.4259(2) 0.00615(10) 0.0233(4) Uani d D 1 . .
    H H1WA 0.886(3) 0.433(3) 0.0464(12) 0.028 Uiso d D 1 . .
    H H1WB 0.746(2) 0.374(3) 0.0165(14) 0.028 Uiso d D 1 . .
    O O2 0.80468(19) 0.6770(2) 0.15230(9) 0.0156(4) Uani d . 1 . .
    O O2W 0.5879(2) 0.2061(2) 0.01524(10) 0.0225(4) Uani d D 1 . .
    H H2WA 0.605(3) 0.157(3) 0.0552(11) 0.027 Uiso d D 1 . .
    H H2WB 0.495(2) 0.233(3) 0.0091(14) 0.027 Uiso d D 1 . .
    O O3 0.4171(2) 0.27085(19) 0.14892(9) 0.0164(4) Uani d . 1 . .
    O O3W 0.2668(2) 0.2526(2) -0.00371(10) 0.0236(4) Uani d D 1 . .
    H H3WA 0.238(3) 0.258(3) -0.0498(9) 0.028 Uiso d D 1 . .
    H H3WB 0.242(3) 0.338(2) 0.0134(13) 0.028 Uiso d D 1 . .
    O O4 0.5053(2) 0.38423(19) 0.25143(9) 0.0150(4) Uani d . 1 . .
    O O5 1.0151(2) 0.44986(19) 0.14409(9) 0.0152(4) Uani d . 1 . .
    O O6 0.9918(2) 0.32879(19) 0.24548(9) 0.0148(4) Uani d . 1 . .
    O O7 0.63415(19) 0.0476(2) 0.14736(9) 0.0152(4) Uani d . 1 . .
    O O8 0.78378(19) 0.09818(19) 0.24870(9) 0.0151(4) Uani d . 1 . .
    O O9 1.0870(2) 0.7605(2) 0.10332(9) 0.0191(4) Uani d D 1 . .
    H H9A 1.103(3) 0.701(3) 0.0691(12) 0.023 Uiso d D 1 . .
    H H9B 1.149(3) 0.835(2) 0.1052(14) 0.023 Uiso d D 1 . .
    O O10 0.3104(2) -0.0132(2) 0.08656(9) 0.0162(4) Uani d D 1 . .
    H H10A 0.355(3) -0.071(2) 0.0582(13) 0.019 Uiso d D 1 . .
    H H10B 0.280(3) 0.066(2) 0.0636(13) 0.019 Uiso d D 1 . .
    C C1 0.6980(3) 0.6406(3) 0.18741(13) 0.0132(5) Uani d . 1 . .
    C C2 0.5430(3) 0.6438(3) 0.14606(13) 0.0129(5) Uani d . 1 . .
    H H2 0.5162 0.7317 0.1176 0.016 Uiso calc R 1 . .
    C C3 0.4383(3) 0.5354(3) 0.14503(13) 0.0140(5) Uani d . 1 . .
    H H3 0.3437 0.5533 0.1160 0.017 Uiso calc R 1 . .
    C C4 0.4550(3) 0.3888(3) 0.18500(13) 0.0143(5) Uani d . 1 . .
    C C5 1.0001(3) 0.3283(3) 0.17929(13) 0.0131(5) Uani d . 1 . .
    C C6 0.9934(3) 0.1841(3) 0.13696(13) 0.0135(5) Uani d . 1 . .
    H H6 1.0682 0.1703 0.1060 0.016 Uiso calc R 1 . .
    C C7 0.8919(3) 0.0730(3) 0.13873(13) 0.0142(5) Uani d . 1 . .
    H H7 0.9019 -0.0140 0.1097 0.017 Uiso calc R 1 . .
    C C8 0.7639(3) 0.0732(3) 0.18235(13) 0.0133(5) Uani d . 1 . .
loop_
    _atom_site_aniso_label
    _atom_site_aniso_U_11
    _atom_site_aniso_U_22
    _atom_site_aniso_U_33
    _atom_site_aniso_U_12
    _atom_site_aniso_U_13
    _atom_site_aniso_U_23
    Cu1 0.01167(17) 0.01221(16) 0.01043(16) -0.00015(13) 0.00021(12)
                                                                    -0.00049(12)
    Cu2 0.01275(18) 0.01194(16) 0.01041(16) -0.00027(13) 0.00118(12)
                                                                    -0.00011(12)
    O1 0.0139(10) 0.0193(9) 0.0121(9) -0.0001(8) 0.0017(7) 0.0033(7)
    O1W 0.0287(12) 0.0259(11) 0.0142(10) -0.0018(9) -0.0006(8) 0.0005(9)
    O2 0.0113(9) 0.0225(10) 0.0129(9) -0.0018(8) 0.0013(7) 0.0026(7)
    O2W 0.0208(11) 0.0305(11) 0.0160(10) 0.0059(9) 0.0017(8) 0.0050(9)
    O3 0.0251(11) 0.0108(9) 0.0127(9) -0.0018(8) 0.0007(7) -0.0023(7)
    O3W 0.0308(12) 0.0228(10) 0.0156(10) 0.0031(9) -0.0026(9) -0.0006(8)
    O4 0.0192(10) 0.0127(9) 0.0125(9) -0.0007(8) 0.0004(7) 0.0007(7)
    O5 0.0186(10) 0.0116(9) 0.0148(9) -0.0017(8) -0.0002(7) 0.0018(7)
    O6 0.0191(10) 0.0121(9) 0.0133(9) -0.0004(7) 0.0024(7) 0.0009(7)
    O7 0.0086(9) 0.0219(10) 0.0143(9) -0.0009(8) -0.0008(7) 0.0002(8)
    O8 0.0127(10) 0.0190(9) 0.0136(9) -0.0008(8) 0.0013(7) -0.0008(7)
    O9 0.0230(11) 0.0158(10) 0.0203(10) -0.0052(8) 0.0096(8) -0.0013(8)
    O10 0.0181(10) 0.0148(10) 0.0160(10) 0.0018(8) 0.0031(8) -0.0004(8)
    C1 0.0158(14) 0.0088(12) 0.0149(13) 0.0013(11) 0.0019(11) -0.0024(10)
    C2 0.0149(14) 0.0131(13) 0.0108(12) 0.0026(11) 0.0018(10) 0.0013(10)
    C3 0.0141(14) 0.0157(13) 0.0114(12) 0.0058(11) -0.0005(10) -0.0007(10)
    C4 0.0089(13) 0.0168(13) 0.0180(14) 0.0003(11) 0.0050(10) 0.0002(11)
    C5 0.0075(13) 0.0148(13) 0.0162(14) 0.0011(10) -0.0013(10) -0.0003(11)
    C6 0.0124(13) 0.0133(13) 0.0156(13) 0.0034(11) 0.0046(10) 0.0009(10)
    C7 0.0159(14) 0.0122(12) 0.0144(13) 0.0045(11) 0.0021(10) -0.0002(10)
    C8 0.0167(14) 0.0074(12) 0.0157(13) 0.0017(11) 0.0018(11) 0.0012(10)
_geom_special_details
;
All e.s.d.'s (except the e.s.d. in the dihedral angle between two l.s. planes)
are estimated using the full covariance matrix. The cell e.s.d.'s are taken
into account individually in the estimation of e.s.d.'s in distances, angles
and torsion angles; correlations between e.s.d.'s in cell parameters are only
used when they are defined by crystal symmetry. An approximate (isotropic)
treatment of cell e.s.d.'s is used for estimating e.s.d.'s involving l.s.
planes.
;
loop_
    _geom_bond_atom_site_label_1
    _geom_bond_atom_site_label_2
    _geom_bond_site_symmetry_2
    _geom_bond_distance
    _geom_bond_publ_flag
    Cu1 O6 2_755 1.9501(17) ?
    Cu1 O8 2_755 1.9628(17) ?
    Cu1 O2 . 1.9708(17) ?
    Cu1 O5 . 1.9765(17) ?
    Cu1 O9 . 2.2101(17) ?
    Cu2 O4 2_645 1.9395(17) ?
    Cu2 O3 . 1.9541(17) ?
    Cu2 O1 2_645 1.9544(17) ?
    Cu2 O7 . 1.9757(17) ?
    Cu2 O10 . 2.3618(18) ?
    O1 C1 . 1.257(3) ?
    O1 Cu2 2_655 1.9544(17) ?
    O1W H1WA . 0.878(16) ?
    O1W H1WB . 0.864(16) ?
    O2 C1 . 1.269(3) ?
    O2W H2WA . 0.861(16) ?
    O2W H2WB . 0.851(16) ?
    O3 C4 . 1.257(3) ?
    O3W H3WA . 0.871(16) ?
    O3W H3WB . 0.857(16) ?
    O4 C4 . 1.268(3) ?
    O4 Cu2 2_655 1.9395(17) ?
    O5 C5 . 1.272(3) ?
    O6 C5 . 1.258(3) ?
    O6 Cu1 2_745 1.9501(17) ?
    O7 C8 . 1.265(3) ?
    O8 C8 . 1.255(3) ?
    O8 Cu1 2_745 1.9627(17) ?
    O9 H9A . 0.853(16) ?
    O9 H9B . 0.851(16) ?
    O10 H10A . 0.867(16) ?
    O10 H10B . 0.846(16) ?
    C1 C2 . 1.485(3) ?
    C2 C3 . 1.328(4) ?
    C2 H2 . 0.9500 ?
    C3 C4 . 1.487(3) ?
    C3 H3 . 0.9500 ?
    C5 C6 . 1.492(3) ?
    C6 C7 . 1.331(4) ?
    C6 H6 . 0.9500 ?
    C7 C8 . 1.492(3) ?
    C7 H7 . 0.9500 ?
loop_
    _geom_angle_atom_site_label_1
    _geom_angle_atom_site_label_2
    _geom_angle_atom_site_label_3
    _geom_angle_site_symmetry_1
    _geom_angle_site_symmetry_3
    _geom_angle
    _geom_angle_publ_flag
    O6 Cu1 O8 2_755 2_755 89.13(7) ?
    O6 Cu1 O2 2_755 . 90.64(7) ?
    O8 Cu1 O2 2_755 . 173.22(7) ?
    O6 Cu1 O5 2_755 . 176.01(7) ?
    O8 Cu1 O5 2_755 . 91.41(7) ?
    O2 Cu1 O5 . . 88.35(7) ?
    O6 Cu1 O9 2_755 . 95.37(7) ?
    O8 Cu1 O9 2_755 . 99.75(7) ?
    O2 Cu1 O9 . . 87.02(7) ?
    O5 Cu1 O9 . . 88.44(7) ?
    O4 Cu2 O3 2_645 . 174.68(7) ?
    O4 Cu2 O1 2_645 2_645 88.55(7) ?
    O3 Cu2 O1 . 2_645 90.71(7) ?
    O4 Cu2 O7 2_645 . 91.53(7) ?
    O3 Cu2 O7 . . 88.85(7) ?
    O1 Cu2 O7 2_645 . 176.09(7) ?
    O4 Cu2 O10 2_645 . 102.95(7) ?
    O3 Cu2 O10 . . 82.37(7) ?
    O1 Cu2 O10 2_645 . 97.06(7) ?
    O7 Cu2 O10 . . 86.73(7) ?
    C1 O1 Cu2 . 2_655 119.48(16) ?
    H1WA O1W H1WB . . 106(2) ?
    C1 O2 Cu1 . . 118.31(16) ?
    H2WA O2W H2WB . . 108(2) ?
    C4 O3 Cu2 . . 118.78(16) ?
    H3WA O3W H3WB . . 106(2) ?
    C4 O4 Cu2 . 2_655 120.15(16) ?
    C5 O5 Cu1 . . 116.82(16) ?
    C5 O6 Cu1 . 2_745 123.65(16) ?
    C8 O7 Cu2 . . 119.51(16) ?
    C8 O8 Cu1 . 2_745 122.77(16) ?
    Cu1 O9 H9A . . 114.8(18) ?
    Cu1 O9 H9B . . 125.1(18) ?
    H9A O9 H9B . . 109(2) ?
    Cu2 O10 H10A . . 118.9(19) ?
    Cu2 O10 H10B . . 105.9(18) ?
    H10A O10 H10B . . 108(2) ?
    O1 C1 O2 . . 122.5(2) ?
    O1 C1 C2 . . 122.2(2) ?
    O2 C1 C2 . . 115.3(2) ?
    C3 C2 C1 . . 126.2(2) ?
    C3 C2 H2 . . 116.9 ?
    C1 C2 H2 . . 116.9 ?
    C2 C3 C4 . . 126.3(2) ?
    C2 C3 H3 . . 116.9 ?
    C4 C3 H3 . . 116.9 ?
    O3 C4 O4 . . 122.5(2) ?
    O3 C4 C3 . . 116.0(2) ?
    O4 C4 C3 . . 121.5(2) ?
    O6 C5 O5 . . 122.5(2) ?
    O6 C5 C6 . . 121.9(2) ?
    O5 C5 C6 . . 115.6(2) ?
    C7 C6 C5 . . 125.7(2) ?
    C7 C6 H6 . . 117.1 ?
    C5 C6 H6 . . 117.1 ?
    C6 C7 C8 . . 125.7(2) ?
    C6 C7 H7 . . 117.1 ?
    C8 C7 H7 . . 117.1 ?
    O8 C8 O7 . . 122.7(2) ?
    O8 C8 C7 . . 122.3(2) ?
    O7 C8 C7 . . 115.0(2) ?
loop_
    _geom_torsion_atom_site_label_1
    _geom_torsion_atom_site_label_2
    _geom_torsion_atom_site_label_3
    _geom_torsion_atom_site_label_4
    _geom_torsion_site_symmetry_1
    _geom_torsion_site_symmetry_2
    _geom_torsion_site_symmetry_3
    _geom_torsion_site_symmetry_4
    _geom_torsion
    _geom_torsion_publ_flag
    O6 Cu1 O2 C1 2_755 . . . -78.93(18) ?
    O8 Cu1 O2 C1 2_755 . . . 9.1(7) ?
    O5 Cu1 O2 C1 . . . . 97.21(18) ?
    O9 Cu1 O2 C1 . . . . -174.27(18) ?
    O4 Cu2 O3 C4 2_645 . . . -6.9(9) ?
    O1 Cu2 O3 C4 2_645 . . . 75.07(18) ?
    O7 Cu2 O3 C4 . . . . -101.05(18) ?
    O10 Cu2 O3 C4 . . . . 172.09(19) ?
    O6 Cu1 O5 C5 2_755 . . . -27.4(11) ?
    O8 Cu1 O5 C5 2_755 . . . 70.43(17) ?
    O2 Cu1 O5 C5 . . . . -102.78(17) ?
    O9 Cu1 O5 C5 . . . . 170.15(18) ?
    O4 Cu2 O7 C8 2_645 . . . -74.33(18) ?
    O3 Cu2 O7 C8 . . . . 100.36(18) ?
    O1 Cu2 O7 C8 2_645 . . . 16.7(11) ?
    O10 Cu2 O7 C8 . . . . -177.22(18) ?
    Cu2 O1 C1 O2 2_655 . . . 173.13(17) ?
    Cu2 O1 C1 C2 2_655 . . . -7.1(3) ?
    Cu1 O2 C1 O1 . . . . 9.6(3) ?
    Cu1 O2 C1 C2 . . . . -170.14(16) ?
    O1 C1 C2 C3 . . . . -47.3(4) ?
    O2 C1 C2 C3 . . . . 132.4(3) ?
    C1 C2 C3 C4 . . . . -0.1(4) ?
    Cu2 O3 C4 O4 . . . . -4.7(3) ?
    Cu2 O3 C4 C3 . . . . 174.94(16) ?
    Cu2 O4 C4 O3 2_655 . . . -175.98(18) ?
    Cu2 O4 C4 C3 2_655 . . . 4.4(3) ?
    C2 C3 C4 O3 . . . . -130.6(3) ?
    C2 C3 C4 O4 . . . . 49.0(4) ?
    Cu1 O6 C5 O5 2_745 . . . -175.24(17) ?
    Cu1 O6 C5 C6 2_745 . . . 4.5(3) ?
    Cu1 O5 C5 O6 . . . . -2.6(3) ?
    Cu1 O5 C5 C6 . . . . 177.60(16) ?
    O6 C5 C6 C7 . . . . 47.7(4) ?
    O5 C5 C6 C7 . . . . -132.5(3) ?
    C5 C6 C7 C8 . . . . 1.2(4) ?
    Cu1 O8 C8 O7 2_745 . . . -178.04(17) ?
    Cu1 O8 C8 C7 2_745 . . . 1.3(3) ?
    Cu2 O7 C8 O8 . . . . 7.6(3) ?
    Cu2 O7 C8 C7 . . . . -171.73(15) ?
    C6 C7 C8 O8 . . . . -52.5(4) ?
    C6 C7 C8 O7 . . . . 126.8(3) ?
loop_
    _geom_hbond_atom_site_label_D
    _geom_hbond_atom_site_label_H
    _geom_hbond_atom_site_label_A
    _geom_hbond_site_symmetry_A
    _geom_hbond_distance_DH
    _geom_hbond_distance_HA
    _geom_hbond_distance_DA
    _geom_hbond_angle_DHA
    O1W H1WA O5 . 0.878(16) 2.034(17) 2.910(3) 175(3)
    O1W H1WB O2W . 0.864(16) 2.034(18) 2.863(3) 161(3)
    O2W H2WA O7 . 0.861(16) 1.967(17) 2.827(3) 177(3)
    O2W H2WB O3W . 0.851(16) 2.014(18) 2.854(3) 169(3)
    O3W H3WA O2 3_665 0.871(16) 1.995(19) 2.847(2) 166(3)
    O3W H3WB O1W 3_665 0.857(16) 2.17(2) 2.928(3) 148(2)
    O9 H9A O1W 3_765 0.853(16) 1.987(18) 2.831(3) 170(3)
    O9 H9B O10 1_665 0.851(16) 2.023(19) 2.855(3) 165(2)
    O10 H10A O2W 3_655 0.867(16) 1.943(17) 2.797(3) 168(3)
    O10 H10B O3W . 0.846(16) 2.059(18) 2.879(3) 163(2)
data_global
_journal_date_recd_electronic     2008-07-21
_journal_date_accepted     2008-07-22
_journal_name_full     'Acta Crystallographica, Section E'
_journal_year     2008
_journal_volume     64
_journal_issue      8
_journal_page_first     m1074
_journal_page_last     m1074
_journal_paper_category     QM
_journal_coeditor_code     SJ2520
_publ_contact_author_name     'Robert L. LaDuca'
_publ_contact_author_address
;
Lyman Briggs College
Department of Chemistry
E-30 Holmes Hall
Michigan State University
East Lansing
MI 48825
USA
;
_publ_contact_author_email     laduca@msu.edu
_publ_contact_author_fax     517-432-2758
_publ_contact_author_phone     517-432-2268
_publ_section_title
;\
Poly[[diaquabis(\m~3~-maleato-\k^4^<i>O</i>^1^:<i>O</i>^1'^,<i>O</i>^4^:O^4'^)\
dicopper(II)] trihydrate]
;
loop_
    _publ_author_name
    _publ_author_address
    'Farnum, Gregory A.'
;
Lyman Briggs College
Department of Chemistry
Michigan State University
East Lansing
MI 48825
USA
;
    'LaDuca, Robert L.'
;
Lyman Briggs College
Department of Chemistry
Michigan State University
East Lansing
MI 48825
USA
;
