# Supplementary material for: Poly[[diaqua­bis(μ3-maleato-κ4 O 1:O 1′,O 4:O4′)dicopper(II)] trihydrate]
Source: Acta Crystallogr Sect E Struct Rep Online. 2008 Jul 26;64(Pt 8):m1074. doi: 10.1107/S1600536808023131 (PMC2961984; doi:10.1107/S1600536808023131)
Supplement: Supplementary file 2 [file e-64-m1074-Isup2.hkl]

# 
# h,k,l, Fc-squared, Fo-squared, sigma(Fo-squared) and status flag 
# 
data_I
_shelx_title ' p21c in P2(1)/c' 
_shelx_refln_list_code          4 
_shelx_F_calc_maximum      271.82 
_exptl_crystal_F_000       896.00 
_reflns_d_resolution_high  0.8303 
 
loop_ 
 _symmetry_equiv_pos_as_xyz 
 'x, y, z' 
 '-x, y+1/2, -z+1/2' 
 '-x, -y, -z' 
 'x, -y-1/2, z-1/2' 
 
_cell_length_a     8.8835 
_cell_length_b     8.7700 
_cell_length_c    18.8140 
_cell_angle_alpha  90.000 
_cell_angle_beta   97.994 
_cell_angle_gamma  90.000 
 
_shelx_F_squared_multiplier     1.000 
 
loop_ 
 _refln_index_h 
 _refln_index_k 
 _refln_index_l 
 _refln_F_squared_calc 
 _refln_F_squared_meas 
 _refln_F_squared_sigma 
 _refln_observed_status 
   1   0   0       79.48       33.97      5.77 o 
   2   0   0    50377.39    49371.60   1179.87 o 
   3   0   0     3953.82     4023.86    135.66 o 
   4   0   0    38750.55    38815.07    611.35 o 
   5   0   0    10931.26    11120.02    189.16 o 
   6   0   0     2068.60     2165.45     97.66 o 
   7   0   0    11638.77    11867.27    348.44 o 
   8   0   0       14.01       -4.76     21.78 o 
   9   0   0     8466.17     8759.75    200.14 o 
  10   0   0      289.31      186.47     48.32 o 
   1   1   0      780.45      820.42     11.32 o 
   2   1   0     9731.51    10024.77    135.49 o 
   3   1   0     2373.01     2417.39     33.73 o 
   4   1   0     5249.71     5250.78     61.92 o 
   5   1   0      888.05      898.35     18.62 o 
   6   1   0     7687.52     7665.23    124.84 o 
   7   1   0       66.44       75.29     14.17 o 
   8   1   0      776.26      740.31     33.18 o 
   9   1   0      431.86      398.15     36.33 o 
  10   1   0     1293.91     1420.29     89.83 o 
   0   2   0      336.75      440.91     13.34 o 
   1   2   0    11216.88    11284.40    108.14 o 
   2   2   0      536.87      591.18      9.74 o 
   3   2   0     2357.25     2466.06     32.11 o 
   4   2   0      203.61      214.08     10.25 o 
   5   2   0     1379.96     1520.05     30.60 o 
   6   2   0       65.26       44.28     11.06 o 
   7   2   0       55.30       54.36     16.47 o 
   8   2   0     1074.59      951.40     65.33 o 
   9   2   0      481.90      543.75     55.80 o 
  10   2   0     1704.55     1524.41     94.60 o 
   1   3   0     2695.03     2926.28     30.50 o 
   2   3   0     3584.33     3612.62     38.80 o 
   3   3   0     7808.63     7699.77    109.75 o 
   4   3   0     1269.00     1137.78     27.50 o 
   5   3   0     4671.57     4500.87     68.77 o 
   6   3   0     9291.21     9537.71    267.79 o 
   7   3   0     1655.59     1614.24     84.39 o 
   8   3   0      802.71      786.71     63.29 o 
   9   3   0        1.81       29.94     30.62 o 
  10   3   0      453.63      454.60     60.57 o 
   0   4   0    11822.70    11679.84    135.78 o 
   1   4   0     3044.71     2996.00     31.37 o 
   2   4   0     7624.30     7724.13     77.18 o 
   3   4   0      202.72      155.54      7.50 o 
   4   4   0    13014.18    13291.08    159.02 o 
   5   4   0     2329.47     2191.97    123.82 o 
   6   4   0     4621.06     4542.42     94.30 o 
   7   4   0     1075.68      969.09     68.05 o 
   8   4   0      641.00      645.15     61.25 o 
   9   4   0     1051.14     1142.63     82.35 o 
   1   5   0      594.46      713.52     12.51 o 
   2   5   0      536.57      526.95     14.48 o 
   3   5   0     2126.10     2156.05     32.69 o 
   4   5   0      189.29      209.75     15.45 o 
   5   5   0     7406.26     7169.19    165.61 o 
   6   5   0        2.06      -21.78     21.78 o 
   7   5   0     2797.99     2948.78    130.66 o 
   8   5   0     1335.78     1178.70     82.35 o 
   9   5   0     2436.74     2338.34    124.54 o 
   0   6   0     2298.52     2345.66     41.93 o 
   1   6   0    13083.57    12939.38    119.06 o 
   2   6   0      606.23      647.83     18.48 o 
   3   6   0    11590.84    11899.56    179.21 o 
   4   6   0      759.63      733.41     33.53 o 
   5   6   0     2515.21     2577.89    115.01 o 
   6   6   0     5852.73     5514.42    200.76 o 
   7   6   0      432.97      432.82     52.40 o 
   8   6   0     1290.58     1148.75     84.39 o 
   1   7   0      243.07      271.97     12.08 o 
   2   7   0     2375.70     2421.78     47.16 o 
   3   7   0       78.56       86.06     16.76 o 
   4   7   0       31.18       18.51     17.93 o 
   5   7   0      146.97      134.07     36.75 o 
   6   7   0      545.54      474.34     54.44 o 
   7   7   0        1.47       21.78     34.03 o 
   0   8   0      491.20      498.32     29.39 o 
   1   8   0      880.53      921.82     30.86 o 
   2   8   0      384.59      373.53     21.86 o 
   3   8   0     1448.57     1485.45     49.50 o 
   4   8   0      126.64      143.54     20.91 o 
   5   8   0      681.63      640.16     45.95 o 
   6   8   0       93.36       52.40     35.39 o 
   1   9   0        2.68       -6.43     11.12 o 
   2   9   0      170.13      186.45     22.74 o 
   3   9   0     1819.64     1803.13     57.75 o 
   4   9   0       25.41       -7.76     20.24 o 
   5   9   0     1138.93     1259.00     91.19 o 
   0  10   0     2626.34     2622.80    121.82 o 
   1  10   0     1150.34     1184.14     80.98 o 
   2  10   0     2234.11     2285.05     93.95 o 
   3  10   0     1347.01     1442.43     85.41 o 
 -10   1   1     2075.45     2098.79    110.25 o 
  -9   1   1      245.03      178.98     38.79 o 
  -8   1   1     1286.35     1476.46     70.01 o 
  -7   1   1      536.59      554.79     57.85 o 
  -6   1   1    18483.99    18708.94    276.95 o 
  -5   1   1       81.80      101.20      8.66 o 
  -4   1   1     7756.26     7506.46     92.41 o 
  -3   1   1      253.64      221.65      8.64 o 
  -2   1   1     8449.45     8647.40     75.93 o 
  -1   1   1     4553.00     4711.99     47.28 o 
   0   1   1        0.85       -1.35      1.35 o 
   1   1   1     6181.45     6153.38     65.77 o 
   2   1   1     2354.90     2292.86     27.96 o 
   3   1   1       21.29       37.88      5.53 o 
   4   1   1      353.11      245.28     13.44 o 
   5   1   1     5880.52     5939.81     71.14 o 
   6   1   1     6039.84     6048.10     87.60 o 
   7   1   1     1919.16     1845.59     49.02 o 
   8   1   1      440.62      397.76     34.00 o 
   9   1   1      727.40      805.51     46.61 o 
 -10   2   1      185.57      198.04     44.92 o 
  -9   2   1     1645.68     1661.20     93.91 o 
  -8   2   1      427.27      353.88     45.60 o 
  -7   2   1      651.33      743.67     37.02 o 
  -6   2   1       51.84       48.36      9.92 o 
  -5   2   1     1613.08     1641.55     29.61 o 
  -4   2   1     6758.02     6428.28     74.93 o 
  -3   2   1      716.99      684.58     13.43 o 
  -2   2   1      155.04      268.57      7.19 o 
  -1   2   1     1176.71     1237.15     14.63 o 
   0   2   1    53131.30    53690.20    457.92 o 
   1   2   1      156.73      189.30      5.00 o 
   2   2   1     1645.78     1308.73     18.26 o 
   3   2   1     1014.84      904.47     25.60 o 
   4   2   1     4152.90     3958.72     70.53 o 
   5   2   1     4944.33     4741.93     63.98 o 
   6   2   1        9.62        3.77      8.30 o 
   7   2   1     5758.00     5763.09    138.11 o 
   8   2   1       27.74       -3.74     18.71 o 
   9   2   1     4337.75     4379.94    121.64 o 
  10   2   1       30.58       -5.44     31.30 o 
 -10   3   1     1253.42     1265.81     89.83 o 
  -9   3   1     1516.22     1493.11     89.83 o 
  -8   3   1      533.44      494.75     53.08 o 
  -7   3   1     1254.82     1200.05     67.03 o 
  -6   3   1     1594.56     1640.87     44.91 o 
  -5   3   1     1149.12     1142.08     28.56 o 
  -4   3   1     1495.11     1449.32     24.77 o 
  -3   3   1     2929.77     2833.66     32.81 o 
  -2   3   1       92.07      111.02      5.40 o 
  -1   3   1      395.43      528.25     10.03 o 
   0   3   1     3824.56     3725.74     36.92 o 
   1   3   1      789.69      765.09     14.29 o 
   2   3   1      109.73      150.98      5.82 o 
   3   3   1       50.37       55.55      4.75 o 
   4   3   1      188.87      142.82      9.87 o 
   5   3   1     1295.28     1319.99     28.69 o 
   6   3   1       98.53      118.63     19.74 o 
   7   3   1      484.94      500.20     48.32 o 
   8   3   1      497.54      442.35     50.36 o 
   9   3   1      214.24      178.30     41.51 o 
  10   3   1      659.06      626.78     66.69 o 
  -9   4   1     2283.29     2235.58    116.37 o 
  -8   4   1      538.48      547.15     54.44 o 
  -7   4   1       89.67       68.05     29.26 o 
  -6   4   1      973.33      968.48     48.75 o 
  -5   4   1     1658.53     1564.33     49.80 o 
  -4   4   1     3053.65     3026.71     48.26 o 
  -3   4   1     6788.00     6691.13     65.28 o 
  -2   4   1      996.04     1029.89     15.90 o 
  -1   4   1    20211.33    20240.00    188.46 o 
   0   4   1     6489.08     6740.72     58.69 o 
   1   4   1     5961.49     6070.65     51.36 o 
   2   4   1        0.81        1.61      3.59 o 
   3   4   1     1004.17      944.23     23.20 o 
   4   4   1     6106.97     6087.59     99.59 o 
   5   4   1       32.60       57.12     12.19 o 
   6   4   1     5640.95     5200.37    246.36 o 
   7   4   1      666.35      534.22     52.40 o 
   8   4   1      887.87      956.16     70.78 o 
   9   4   1      177.00      119.09     36.75 o 
  -9   5   1      163.04      166.05     44.92 o 
  -8   5   1       11.29       28.58     29.94 o 
  -7   5   1       56.05       70.10     29.26 o 
  -6   5   1     4145.16     4033.57    155.84 o 
  -5   5   1      728.83      713.26     30.11 o 
  -4   5   1      516.47      522.85     19.07 o 
  -3   5   1      307.73      313.49     11.54 o 
  -2   5   1     2603.71     2719.44     33.68 o 
  -1   5   1      300.03      372.94     11.08 o 
   0   5   1      209.64      208.00      7.38 o 
   1   5   1       63.68       56.65      4.92 o 
   2   5   1     3684.58     3691.55     44.96 o 
   3   5   1     3674.99     3639.38     59.17 o 
   4   5   1     1115.31     1118.69     36.30 o 
   5   5   1      836.48      790.73     40.41 o 
   6   5   1     1497.19     1399.19     81.66 o 
   7   5   1      224.78      334.83     48.32 o 
   8   5   1        8.78       30.62     31.30 o 
   9   5   1       20.24       45.60     31.99 o 
  -8   6   1       13.67       -0.68     27.22 o 
  -7   6   1     1642.58     1535.98     93.91 o 
  -6   6   1        2.75      -23.14     23.14 o 
  -5   6   1     1458.59     1431.18     83.03 o 
  -4   6   1      334.62      369.99     21.12 o 
  -3   6   1     5272.24     5288.30     78.12 o 
  -2   6   1      110.08      106.96      9.70 o 
  -1   6   1     6621.19     6861.74     76.28 o 
   0   6   1      668.86      660.12     13.99 o 
   1   6   1    12457.14    12553.11    110.83 o 
   2   6   1       21.18       18.07      5.48 o 
   3   6   1     8008.97     8035.37    126.97 o 
   4   6   1     3383.77     3468.04    136.79 o 
   5   6   1      979.68     1084.10     72.82 o 
   6   6   1     2699.27     2432.93    115.69 o 
   7   6   1      479.51      490.67     57.17 o 
   8   6   1     1384.99     1383.54     92.55 o 
  -7   7   1     3921.24     4043.77    171.50 o 
  -6   7   1      363.98      337.55     50.36 o 
  -5   7   1     4336.40     4315.31    168.77 o 
  -4   7   1       35.50       54.30     19.23 o 
  -3   7   1     3268.72     3303.58     73.39 o 
  -2   7   1     1136.47     1172.65     37.54 o 
  -1   7   1      172.76      184.50     12.08 o 
   0   7   1     1808.79     1781.92     28.91 o 
   1   7   1        2.73        7.44      6.21 o 
   2   7   1     2605.61     2689.61     45.36 o 
   3   7   1     2132.67     2203.49     59.06 o 
   4   7   1     1642.83     1740.16     95.62 o 
   5   7   1     2119.70     2224.39     78.88 o 
   6   7   1       34.26       30.89     49.68 o 
   7   7   1     1374.63     1321.61     91.19 o 
  -6   8   1      203.46      207.56     48.32 o 
  -5   8   1      106.38       92.55     37.43 o 
  -4   8   1        2.89      -17.04     17.04 o 
  -3   8   1      297.83      348.97     30.92 o 
  -2   8   1      938.37      996.82     59.63 o 
  -1   8   1      803.48      852.19     23.72 o 
   0   8   1      253.46      274.17     17.33 o 
   1   8   1      415.49      429.38     22.45 o 
   2   8   1     1365.54     1325.69     38.26 o 
   3   8   1     1760.14     1664.61     52.71 o 
   4   8   1      102.63      136.52     25.50 o 
   5   8   1      845.63      948.08     62.27 o 
   6   8   1      967.17      978.62     79.62 o 
  -5   9   1      175.98      161.29     44.24 o 
  -4   9   1     2594.73     2700.67     92.15 o 
  -3   9   1       50.28       38.06     22.28 o 
  -2   9   1      146.49      161.64     21.52 o 
  -1   9   1      368.87      383.04     34.78 o 
   0   9   1       19.73       14.04     12.08 o 
   1   9   1      547.16      564.85     26.88 o 
   2   9   1      298.57      303.48     22.24 o 
   3   9   1      803.22      812.53     39.47 o 
   4   9   1     1497.46     1504.00     94.60 o 
   5   9   1      565.61      594.11     68.73 o 
  -3  10   1     3530.68     3842.28    124.88 o 
  -2  10   1      614.87      585.45     43.07 o 
  -1  10   1     3684.65     3973.00    162.65 o 
   0  10   1     1202.94     1198.43     80.30 o 
   1  10   1     1807.30     1925.25    102.76 o 
   2  10   1       22.29        6.95     17.17 o 
   3  10   1     1295.95     1512.13     67.58 o 
 -10   0   2      834.01      894.91     72.14 o 
  -9   0   2     3038.06     3153.63    133.39 o 
  -8   0   2        2.97      -14.29     21.10 o 
  -7   0   2       43.87        6.81     19.06 o 
  -6   0   2    10347.34    10177.67    312.03 o 
  -5   0   2     1323.51     1404.13     41.50 o 
  -4   0   2    31755.10    32008.01    616.73 o 
  -3   0   2     5781.96     5860.70    102.06 o 
  -2   0   2    66486.87    62866.35   1266.72 o 
  -1   0   2      150.02      182.27      6.43 o 
   0   0   2    73885.05    67362.37    897.22 o 
   1   0   2       94.73       87.06      4.35 o 
   2   0   2    24141.68    23954.22    375.27 o 
   3   0   2    23389.94    23187.16    366.48 o 
   4   0   2    24631.78    25974.78    413.44 o 
   5   0   2    25518.60    25570.63    411.06 o 
   6   0   2      263.58      249.57     26.88 o 
   7   0   2    13386.46    13251.49    382.46 o 
   8   0   2     1180.61     1283.90     54.26 o 
   9   0   2     7732.77     7902.44    266.77 o 
  10   0   2      762.08      775.14     75.54 o 
 -10   1   2     1830.05     1779.61    101.40 o 
  -9   1   2      797.75      899.95     48.12 o 
  -8   1   2      567.84      604.91     37.75 o 
  -7   1   2      167.49      175.58     21.59 o 
  -6   1   2     7464.89     7466.74    118.23 o 
  -5   1   2        8.42        2.15      6.06 o 
  -4   1   2     7438.52     7675.02     94.47 o 
  -3   1   2     2725.71     3036.93     44.38 o 
  -2   1   2     1005.51      958.44     13.71 o 
  -1   1   2     3185.25     3230.01     40.77 o 
   0   1   2       12.37       13.47      1.94 o 
   1   1   2    10587.02    10542.99     97.52 o 
   2   1   2     7637.83     8076.27     79.99 o 
   3   1   2     4665.13     4279.52     49.85 o 
   4   1   2     2094.98     2072.52     29.77 o 
   5   1   2      217.88      264.50     10.95 o 
   6   1   2      805.47      916.46     24.32 o 
   7   1   2      181.57      183.41     17.33 o 
   8   1   2      349.76      372.88     32.42 o 
   9   1   2     1689.93     1738.03     67.99 o 
  10   1   2       48.94        3.95     23.25 o 
 -10   2   2     1033.96     1186.86     85.07 o 
  -9   2   2       76.44      115.01     36.75 o 
  -8   2   2       87.57       65.41     23.48 o 
  -7   2   2     2701.03     2683.60     62.95 o 
  -6   2   2      401.99      421.95     22.99 o 
  -5   2   2     3299.75     3370.91     49.32 o 
  -4   2   2     2303.48     2215.20     36.67 o 
  -3   2   2      768.41      673.32     13.81 o 
  -2   2   2     2403.78     2246.57     27.66 o 
  -1   2   2    12861.75    13107.59    134.40 o 
   0   2   2     4780.51     4896.62     43.36 o 
   1   2   2     9713.66     9968.44     93.79 o 
   2   2   2     2256.08     2220.53     29.13 o 
   3   2   2     4874.40     4810.56     56.18 o 
   4   2   2     1126.15     1220.04     18.48 o 
   5   2   2       88.26      123.62      8.86 o 
   6   2   2     8626.15     8643.50    207.23 o 
   7   2   2     2591.80     2633.32     75.62 o 
   8   2   2      375.58      412.53     34.56 o 
   9   2   2       39.14       64.11     22.82 o 
  10   2   2      520.24      444.39     57.85 o 
 -10   3   2     2997.47     3131.85    146.32 o 
  -9   3   2      808.56      805.76     68.05 o 
  -8   3   2      591.46      624.06     55.12 o 
  -7   3   2      486.81      448.48     45.60 o 
  -6   3   2    12078.76    12150.24    418.06 o 
  -5   3   2      176.38      196.73     14.91 o 
  -4   3   2     1935.09     1931.17     25.83 o 
  -3   3   2     2174.15     2271.39     28.07 o 
  -2   3   2      453.03      436.53      9.82 o 
  -1   3   2      606.99      741.25     11.50 o 
   0   3   2     7030.44     6955.51     72.45 o 
   1   3   2     3572.98     3146.00     30.81 o 
   2   3   2     4083.71     4057.94     42.15 o 
   3   3   2     3312.97     3203.73     38.64 o 
   4   3   2     1138.42     1011.68     20.90 o 
   5   3   2     4385.79     4168.05     93.00 o 
   6   3   2     3462.56     3376.83     86.78 o 
   7   3   2     2664.07     2539.73     83.03 o 
   8   3   2        0.04       33.37     18.47 o 
   9   3   2      250.81      225.26     42.87 o 
  -9   4   2      246.94      242.95     46.28 o 
  -8   4   2       64.48       63.97     31.99 o 
  -7   4   2      330.07      351.16     47.64 o 
  -6   4   2       36.05       77.58     25.86 o 
  -5   4   2        8.56        5.79      8.30 o 
  -4   4   2    10869.40    11146.59    135.88 o 
  -3   4   2     2008.80     2091.09     26.38 o 
  -2   4   2     2015.74     1838.89     23.25 o 
  -1   4   2     3048.97     3266.61     33.60 o 
   0   4   2    32795.52    34559.42    314.83 o 
   1   4   2      140.92      218.86      6.90 o 
   2   4   2     3506.36     3384.12     36.53 o 
   3   4   2     2204.14     2167.04     33.51 o 
   4   4   2     9144.30     9054.63    123.55 o 
   5   4   2      698.84      657.21     23.50 o 
   6   4   2     2608.85     2428.01     74.83 o 
   7   4   2     2758.43     2633.72     82.53 o 
   8   4   2     1101.50     1106.56     76.90 o 
   9   4   2     3119.03     3199.90    145.64 o 
  -9   5   2     2799.34     2808.59    138.83 o 
  -8   5   2      367.93      249.76     45.60 o 
  -7   5   2     7125.26     7138.19    244.31 o 
  -6   5   2      803.92      718.65     59.89 o 
  -5   5   2     8734.13     7850.79    509.04 o 
  -4   5   2      396.76      390.73     16.44 o 
  -3   5   2     8315.95     8392.37     95.65 o 
  -2   5   2     4173.55     4172.35     44.88 o 
  -1   5   2       24.88       44.46      5.62 o 
   0   5   2    13930.09    14335.26    123.74 o 
   1   5   2       34.27       36.17      4.64 o 
   2   5   2     3541.57     3555.00     38.48 o 
   3   5   2     2688.39     2679.44     46.58 o 
   4   5   2     3844.10     3919.96     69.88 o 
   5   5   2       23.69       25.96     15.11 o 
   6   5   2      345.98      421.25     46.96 o 
   7   5   2      516.26      507.00     55.12 o 
   8   5   2       15.09        2.04     28.58 o 
   9   5   2        2.31       29.26     34.71 o 
  -8   6   2      206.63      200.76     45.60 o 
  -7   6   2     1189.61     1133.10     79.62 o 
  -6   6   2      187.26      158.57     36.75 o 
  -5   6   2     4865.38     4841.15    124.36 o 
  -4   6   2     1275.98     1202.28     49.76 o 
  -3   6   2    11216.84    11469.53    137.26 o 
  -2   6   2      184.13      184.90     16.78 o 
  -1   6   2    14401.36    14208.89    208.53 o 
   0   6   2        3.80        4.74      4.48 o 
   1   6   2     9390.38     9412.32     85.66 o 
   2   6   2     1042.81     1035.06     23.85 o 
   3   6   2      854.78      877.28     25.01 o 
   4   6   2     4867.00     4721.62     97.41 o 
   5   6   2       31.65       43.57     28.92 o 
   6   6   2     5750.22     5556.90    166.05 o 
   7   6   2       21.86        6.56     23.14 o 
   8   6   2     3337.42     3318.32    153.80 o 
  -8   7   2      390.66      326.66     56.48 o 
  -7   7   2       46.87       42.87     34.71 o 
  -6   7   2      440.65      433.50     56.48 o 
  -5   7   2        1.43       -4.27     18.00 o 
  -4   7   2       18.83       13.29     16.18 o 
  -3   7   2      172.33      168.95     23.34 o 
  -2   7   2      590.47      563.12     22.29 o 
  -1   7   2     1629.72     1690.49     35.87 o 
   0   7   2        8.53        6.13      6.10 o 
   1   7   2      630.95      639.14     17.91 o 
   2   7   2      143.46      177.40     15.87 o 
   3   7   2     1991.57     1881.25     45.88 o 
   4   7   2      143.09      139.15     18.95 o 
   5   7   2       12.40       44.68     20.35 o 
   6   7   2       13.09       31.67     20.41 o 
   7   7   2        1.55       60.57     35.39 o 
  -6   8   2       80.11      112.97     40.83 o 
  -5   8   2      717.33      775.35     50.02 o 
  -4   8   2      684.00      597.83     86.09 o 
  -3   8   2      636.83      665.47     40.87 o 
  -2   8   2      590.94      564.00     29.99 o 
  -1   8   2      224.00      259.45     16.58 o 
   0   8   2      141.87      151.68     13.60 o 
   1   8   2     2077.62     2156.24     49.59 o 
   2   8   2      468.77      477.16     24.03 o 
   3   8   2       76.31       63.44     14.11 o 
   4   8   2      786.25      811.51     83.37 o 
   5   8   2      105.42       76.28     24.70 o 
   6   8   2     2710.21     2673.85    134.07 o 
  -5   9   2     1392.16     1488.15    123.86 o 
  -4   9   2      215.91      137.41     23.43 o 
  -3   9   2     1794.31     1892.79     73.84 o 
  -2   9   2     1261.05     1336.88     47.27 o 
  -1   9   2      368.39      453.76     34.89 o 
   0   9   2     5344.71     5111.06     92.03 o 
   1   9   2       29.56       53.57     14.19 o 
   2   9   2     3073.40     3128.84     67.25 o 
   3   9   2      327.24      312.83     27.87 o 
   4   9   2     2374.98     2385.98    123.86 o 
   5   9   2      792.91      801.00     73.50 o 
  -3  10   2      279.22      273.09     34.49 o 
  -2  10   2      670.83      772.44     47.88 o 
  -1  10   2      608.05      637.67     62.61 o 
   0  10   2      659.85      625.42     61.25 o 
   1  10   2      328.11      371.49     25.65 o 
   2  10   2     2923.05     2863.19     95.00 o 
   3  10   2     2052.28     1887.82    110.93 o 
 -10   1   3     3656.08     3406.11    149.04 o 
  -9   1   3      122.99      176.34     26.90 o 
  -8   1   3     1503.89     1514.38     78.26 o 
  -7   1   3      887.65      885.77     40.87 o 
  -6   1   3     8876.72     8860.25    137.52 o 
  -5   1   3      397.15      416.98     15.78 o 
  -4   1   3     8559.06     8580.61    104.93 o 
  -3   1   3     2395.54     2189.94     29.73 o 
  -2   1   3    11195.67    11553.82    121.21 o 
  -1   1   3    11426.38    11339.71    118.09 o 
   0   1   3      161.79      150.11      4.26 o 
   1   1   3     8167.80     8295.77     73.81 o 
   2   1   3      266.10      316.00      6.12 o 
   3   1   3    24374.70    24686.60    222.67 o 
   4   1   3      567.08      722.24     13.51 o 
   5   1   3     4978.28     4702.43     58.49 o 
   6   1   3       15.01       29.84      8.14 o 
   7   1   3      677.15      684.26     50.12 o 
   8   1   3      285.46      270.73     35.05 o 
   9   1   3       10.40        1.36     31.30 o 
  10   1   3      429.87      398.71     42.87 o 
 -10   2   3     1202.15     1173.93     84.39 o 
  -9   2   3       72.63       50.36     30.62 o 
  -8   2   3     1008.95     1023.81     48.11 o 
  -7   2   3       17.33       25.80     15.38 o 
  -6   2   3       50.44       48.62     10.09 o 
  -5   2   3     1935.40     1949.89     36.47 o 
  -4   2   3     2711.29     2552.45     35.88 o 
  -3   2   3     1291.26     1189.02     17.28 o 
  -2   2   3      263.34      177.87      6.06 o 
  -1   2   3     7372.38     7740.34     96.14 o 
   0   2   3     5942.85     5863.86     53.73 o 
   1   2   3      597.48      672.06     10.42 o 
   2   2   3     4196.61     4752.39     51.51 o 
   3   2   3    10305.05    10246.20     97.94 o 
   4   2   3     1514.34     1570.42     24.76 o 
   5   2   3     9673.25     9510.53    115.62 o 
   6   2   3      330.26      352.37     18.71 o 
   7   2   3     5317.49     5502.28    266.77 o 
   8   2   3       63.85       40.40     20.41 o 
   9   2   3     2865.78     3031.78    118.75 o 
 -10   3   3      607.84      553.96     66.01 o 
  -9   3   3     2347.98     2392.10    117.73 o 
  -8   3   3       45.40       29.94     27.22 o 
  -7   3   3     2466.25     2577.59     78.11 o 
  -6   3   3     3630.56     3726.04    138.49 o 
  -5   3   3     7283.56     7450.48    103.66 o 
  -4   3   3      533.77      511.48     12.18 o 
  -3   3   3     5045.76     4904.77     62.30 o 
  -2   3   3     9392.71     8965.81     96.67 o 
  -1   3   3       38.05       30.24      3.99 o 
   0   3   3    25939.04    26554.48    229.24 o 
   1   3   3      482.53      420.83      8.37 o 
   2   3   3     1411.59     1251.29     17.23 o 
   3   3   3       12.38       11.37      4.58 o 
   4   3   3     3995.08     3934.43     60.43 o 
   5   3   3     1125.26     1109.71     37.83 o 
   6   3   3      157.11      209.76     24.32 o 
   7   3   3      270.04      283.11     33.01 o 
   8   3   3       95.45       76.70     23.34 o 
   9   3   3       21.79       33.85     22.76 o 
  -9   4   3     1212.22     1133.10     80.30 o 
  -8   4   3      334.77      343.67     49.00 o 
  -7   4   3      329.17      298.08     41.51 o 
  -6   4   3     4121.63     3907.72    103.89 o 
  -5   4   3     1289.57     1223.73     45.05 o 
  -4   4   3    11611.74    11894.10    156.48 o 
  -3   4   3     2313.95     2187.96     28.75 o 
  -2   4   3     3497.50     3517.39     44.19 o 
  -1   4   3      240.36      169.36      7.12 o 
   0   4   3     4917.82     5148.70     51.37 o 
   1   4   3      976.05      854.85     12.69 o 
   2   4   3     1305.50     1385.11     17.94 o 
   3   4   3      203.30      194.82     10.38 o 
   4   4   3     1372.27     1267.02     26.03 o 
   5   4   3     3615.85     3531.82     94.07 o 
   6   4   3     5142.94     4888.94    177.96 o 
   7   4   3     2650.35     2540.41     66.26 o 
   8   4   3     2825.67     2688.40     71.89 o 
   9   4   3       37.05       55.12     22.14 o 
  -9   5   3       77.98       73.50     36.75 o 
  -8   5   3      829.62      827.54     72.14 o 
  -7   5   3      505.53      504.96     53.08 o 
  -6   5   3     4476.48     4149.94    159.25 o 
  -5   5   3      753.59      836.11     38.72 o 
  -4   5   3       20.88       30.56      8.70 o 
  -3   5   3     2039.84     2013.53     31.67 o 
  -2   5   3      122.22      131.73      8.62 o 
  -1   5   3     1270.70     1187.45     22.23 o 
   0   5   3     4872.34     5029.30     54.74 o 
   1   5   3     4619.33     4445.83     46.46 o 
   2   5   3     1000.81      936.00     15.15 o 
   3   5   3     2948.96     2978.43     57.27 o 
   4   5   3      338.70      367.50     22.79 o 
   5   5   3       89.52       86.39     15.83 o 
   6   5   3      252.56      242.37     33.39 o 
   7   5   3        3.07       22.33     14.69 o 
   8   5   3      348.72      352.93     34.13 o 
   9   5   3      321.04      332.10     53.76 o 
  -8   6   3       84.22       81.66     39.47 o 
  -7   6   3      410.55      424.66     52.40 o 
  -6   6   3     2474.45     2210.40    110.25 o 
  -5   6   3     2650.17     2536.97     80.11 o 
  -4   6   3      887.54      951.74     35.18 o 
  -3   6   3     2866.62     2894.34     55.75 o 
  -2   6   3     2417.22     2496.19     35.50 o 
  -1   6   3     1939.16     1980.37     32.23 o 
   0   6   3      183.28      193.74      9.23 o 
   1   6   3     2809.53     2801.85     34.88 o 
   2   6   3      723.92      770.48     18.88 o 
   3   6   3     1036.29     1066.00     48.06 o 
   4   6   3     2907.60     2890.18     73.80 o 
   5   6   3      171.83      155.87     22.77 o 
   6   6   3     4523.68     4508.96    100.10 o 
   7   6   3      124.91      179.05     38.11 o 
   8   6   3     1784.09     1779.61    105.48 o 
  -8   7   3       16.40      -31.99     31.99 o 
  -7   7   3     4551.66     4416.71    181.70 o 
  -6   7   3      106.90       80.30     36.07 o 
  -5   7   3     2610.15     2700.07     86.62 o 
  -4   7   3     2063.06     2053.83     70.73 o 
  -3   7   3     1789.09     1813.64     50.57 o 
  -2   7   3     1879.12     1909.94     72.69 o 
  -1   7   3      677.57      670.52     21.62 o 
   0   7   3    14097.79    14171.33    167.54 o 
   1   7   3       26.76       28.03     10.36 o 
   2   7   3     7651.64     7611.26    143.78 o 
   3   7   3     1034.57     1020.84     38.74 o 
   4   7   3     4319.95     4338.96     95.47 o 
   5   7   3      130.07      157.36     30.67 o 
   6   7   3     1630.44     1661.57     80.98 o 
   7   7   3       21.33      -17.69     29.94 o 
  -6   8   3        3.00       -8.17     29.26 o 
  -5   8   3       24.42       24.07     19.38 o 
  -4   8   3       93.89      107.02     23.31 o 
  -3   8   3      467.61      465.65     35.31 o 
  -2   8   3       69.53       90.86     16.91 o 
  -1   8   3      667.24      692.87     23.73 o 
   0   8   3       66.46       76.47     13.95 o 
   1   8   3      384.03      432.30     30.25 o 
   2   8   3     1514.85     1458.12     40.79 o 
   3   8   3      619.16      575.14     42.37 o 
   4   8   3      502.21      555.86     35.26 o 
   5   8   3       28.17        7.49     29.94 o 
   6   8   3     2017.09     2172.97    121.14 o 
  -5   9   3        0.28       13.80     22.12 o 
  -4   9   3      590.75      609.94     44.51 o 
  -3   9   3      235.67      238.96     25.13 o 
  -2   9   3        0.02        8.63     14.49 o 
  -1   9   3     1845.32     1733.34     95.28 o 
   0   9   3      319.67      355.81     26.40 o 
   1   9   3     3328.22     3166.41     92.63 o 
   2   9   3       77.82       71.47     15.89 o 
   3   9   3     1690.74     1725.27     89.15 o 
   4   9   3      126.85      108.21     41.51 o 
   5   9   3      262.07      164.01     45.60 o 
  -3  10   3     3936.78     3774.96    164.01 o 
  -2  10   3     1706.72     1697.27    100.72 o 
  -1  10   3     1571.11     1623.09     97.32 o 
   0  10   3        3.32       17.69     27.22 o 
   1  10   3     1931.24     1862.35     59.96 o 
   2  10   3      763.63      739.60     39.13 o 
 -10   0   4      926.32     1014.01     78.26 o 
  -9   0   4     5489.56     5353.14    195.32 o 
  -8   0   4       31.57       38.79     25.86 o 
  -7   0   4     3875.78     4277.20    154.48 o 
  -6   0   4     1787.15     1963.65     62.25 o 
  -5   0   4    14462.08    14746.24    300.98 o 
  -4   0   4    38240.69    38625.11    650.85 o 
  -3   0   4    30534.32    30389.96    481.03 o 
  -2   0   4       52.18       30.01      4.61 o 
  -1   0   4       36.19       27.63      4.99 o 
   0   0   4      615.50      645.82     13.42 o 
   1   0   4     2589.98     2624.41     33.00 o 
   2   0   4    10260.96    10917.92    134.82 o 
   3   0   4    12145.96    12184.41    151.59 o 
   4   0   4        6.10        4.14      4.91 o 
   5   0   4    17689.22    18014.67    225.41 o 
   6   0   4      344.83      345.69     17.08 o 
   7   0   4     8731.22     8797.21    192.17 o 
   8   0   4     1037.72     1021.49     74.18 o 
   9   0   4     1166.05     1376.05     91.19 o 
  10   0   4      941.76      928.26     81.66 o 
 -10   1   4     2728.83     2845.44     94.78 o 
  -9   1   4      203.37      154.04     26.63 o 
  -8   1   4     1443.05     1469.32     57.72 o 
  -7   1   4     1720.24     1647.45     57.49 o 
  -6   1   4     9336.56     9232.19    163.78 o 
  -5   1   4     2427.49     2385.94     47.74 o 
  -4   1   4     1182.01     1468.77     27.47 o 
  -3   1   4    10472.92    10356.55    104.81 o 
  -2   1   4      363.06      416.75      9.39 o 
  -1   1   4     8289.51     8380.41     83.12 o 
   0   1   4       21.67       20.53      3.08 o 
   1   1   4     7503.92     7106.98     71.43 o 
   2   1   4      112.06      114.74      4.18 o 
   3   1   4     1254.34     1130.71     16.29 o 
   4   1   4    10192.52    10601.75    107.39 o 
   5   1   4     1553.81     1494.42     22.96 o 
   6   1   4      177.66      188.15     11.69 o 
   7   1   4      147.35      156.77     15.39 o 
   8   1   4      182.26      223.02     27.71 o 
   9   1   4        8.49       16.84     20.83 o 
  10   1   4      111.50      150.02     32.90 o 
 -10   2   4      240.09      258.61     49.68 o 
  -9   2   4        5.01        6.98     25.52 o 
  -8   2   4       71.04       84.22     32.67 o 
  -7   2   4     2324.39     2247.39     94.94 o 
  -6   2   4     1455.50     1428.12     49.48 o 
  -5   2   4     2160.10     2085.94     38.17 o 
  -4   2   4     2403.92     2508.97     30.85 o 
  -3   2   4    14915.22    15482.54    143.67 o 
  -2   2   4      317.71      393.27     10.04 o 
  -1   2   4      553.37      599.95     14.65 o 
   0   2   4      721.26      749.40     10.51 o 
   1   2   4        1.90        0.13      2.75 o 
   2   2   4      184.51      230.07      6.05 o 
   3   2   4      645.69      791.27     14.59 o 
   4   2   4     4149.47     4075.02     44.92 o 
   5   2   4     1574.50     1653.18     37.99 o 
   6   2   4     2298.16     2276.57     42.93 o 
   7   2   4      160.42      151.26     23.21 o 
   8   2   4     2508.99     2492.26     82.02 o 
   9   2   4        0.19       26.86     36.75 o 
 -10   3   4     2208.63     2226.73    120.46 o 
  -9   3   4      697.47      818.01     70.78 o 
  -8   3   4     1096.29     1126.30     76.90 o 
  -7   3   4       69.41       33.50     17.52 o 
  -6   3   4     3366.80     3531.35     94.29 o 
  -5   3   4      326.41      294.11     11.87 o 
  -4   3   4       83.74       79.91      6.06 o 
  -3   3   4      760.50      737.26     13.82 o 
  -2   3   4     2988.51     3418.77     49.88 o 
  -1   3   4    17447.01    16956.60    148.17 o 
   0   3   4     3921.22     4057.64     40.45 o 
   1   3   4    14039.42    14011.92    124.53 o 
   2   3   4    10894.54    11166.12    112.94 o 
   3   3   4    13356.25    13667.66    138.87 o 
   4   3   4      304.13      325.38     12.41 o 
   5   3   4      134.87      164.43     10.86 o 
   6   3   4        9.25       23.90     12.21 o 
   7   3   4      251.63      229.21     24.19 o 
   8   3   4     1405.16     1383.82     47.91 o 
   9   3   4     1247.44     1379.90     65.67 o 
  -9   4   4      626.46      610.45     66.69 o 
  -8   4   4       34.63       15.65     27.22 o 
  -7   4   4     1488.16     1468.61     84.39 o 
  -6   4   4       30.33       57.60     18.89 o 
  -5   4   4      743.85      727.67     22.66 o 
  -4   4   4        1.70        9.86      5.25 o 
  -3   4   4      450.86      448.86     11.55 o 
  -2   4   4      597.68      647.24     12.49 o 
  -1   4   4        2.60        1.31      3.67 o 
   0   4   4     8894.01     9438.76     83.20 o 
   1   4   4      402.95      357.04      8.63 o 
   2   4   4     1674.25     1828.30     24.63 o 
   3   4   4     2493.44     2499.73     38.78 o 
   4   4   4     2161.68     2071.80     35.42 o 
   5   4   4     1493.88     1503.38     45.05 o 
   6   4   4      727.20      737.55     33.03 o 
   7   4   4     1720.23     1652.27     60.33 o 
   8   4   4      268.04      266.81     25.79 o 
   9   4   4     1354.64     1393.75     91.87 o 
  -9   5   4     3165.59     3129.13    148.36 o 
  -8   5   4      319.40      219.13     45.60 o 
  -7   5   4     2494.94     2426.13    117.05 o 
  -6   5   4       94.31      118.41     32.67 o 
  -5   5   4     3801.14     3759.94     81.43 o 
  -4   5   4     5637.50     5469.92     96.68 o 
  -3   5   4     3386.40     3367.87     64.17 o 
  -2   5   4     7006.95     6989.10     74.75 o 
  -1   5   4     1969.86     2052.41     30.72 o 
   0   5   4    29317.62    29654.55    289.99 o 
   1   5   4      615.14      671.40     12.92 o 
   2   5   4     9426.98     9242.30     92.19 o 
   3   5   4      344.55      342.88     17.10 o 
   4   5   4     2955.99     2956.51     71.97 o 
   5   5   4      202.57      189.59     19.90 o 
   6   5   4     1197.84     1085.14     40.98 o 
   7   5   4     1252.81     1275.07     46.97 o 
   8   5   4      227.96      237.51     47.98 o 
  -8   6   4      129.24      145.64     42.87 o 
  -7   6   4     1240.37     1157.60     80.30 o 
  -6   6   4     4585.80     4424.43    218.11 o 
  -5   6   4     1166.43     1129.61     50.04 o 
  -4   6   4     7530.39     7532.59    219.19 o 
  -3   6   4     3976.51     4043.41     64.94 o 
  -2   6   4       31.81       49.57      8.32 o 
  -1   6   4     3767.20     3801.35     50.93 o 
   0   6   4      839.00      852.01     22.51 o 
   1   6   4      119.64      153.11     15.28 o 
   2   6   4     9901.69     9849.51    172.57 o 
   3   6   4       27.18       60.26     15.33 o 
   4   6   4     1679.79     1582.74     48.68 o 
   5   6   4      512.56      517.99     29.45 o 
   6   6   4     3435.28     3421.17     83.63 o 
   7   6   4      883.80      878.28    100.38 o 
   8   6   4     2174.59     2002.83    115.01 o 
  -7   7   4       51.12        0.00     31.99 o 
  -6   7   4      564.46      567.85     40.64 o 
  -5   7   4       89.04       66.19     20.63 o 
  -4   7   4      254.31      238.28     27.64 o 
  -3   7   4     1247.21     1282.83     56.46 o 
  -2   7   4      339.53      358.41     23.55 o 
  -1   7   4       26.06       46.45      9.52 o 
   0   7   4       66.77       98.22     12.77 o 
   1   7   4      411.38      412.06     20.80 o 
   2   7   4      305.28      270.59     22.25 o 
   3   7   4      191.20      208.54     21.43 o 
   4   7   4      512.37      480.12     28.91 o 
   5   7   4      119.60      110.56     19.51 o 
   6   7   4      138.80       72.54     34.37 o 
   7   7   4        0.86      -10.21     29.94 o 
  -6   8   4     1329.89     1364.35     88.47 o 
  -5   8   4      509.82      473.09     60.57 o 
  -4   8   4       51.70       45.12     20.35 o 
  -3   8   4     1603.64     1632.83     63.02 o 
  -2   8   4     1171.48     1110.68     85.75 o 
  -1   8   4      548.10      555.01     30.56 o 
   0   8   4      245.72      270.63     22.98 o 
   1   8   4      115.77      106.59     15.01 o 
   2   8   4      697.24      706.86     54.16 o 
   3   8   4      110.64      114.30     21.34 o 
   4   8   4     2487.58     2433.54     68.30 o 
   5   8   4      245.13      245.68     47.64 o 
   6   8   4     3815.12     3870.92    170.14 o 
  -5   9   4     1288.02     1289.95     64.23 o 
  -4   9   4     2851.04     2980.32     97.65 o 
  -3   9   4      846.30      823.89     47.40 o 
  -2   9   4     3597.82     3582.37    150.40 o 
  -1   9   4       69.98       52.32     25.52 o 
   0   9   4     5656.98     5246.63    110.80 o 
   1   9   4      389.74      391.26     30.25 o 
   2   9   4     4015.37     4027.23     94.47 o 
   3   9   4       12.90        2.89     20.89 o 
   4   9   4     2115.03     2191.34    119.09 o 
  -3  10   4        6.15       19.74     29.94 o 
  -2  10   4       45.91       30.62     31.99 o 
  -1  10   4      217.13      196.00     44.24 o 
   0  10   4      261.31      186.22     52.06 o 
   1  10   4      242.93      272.08     27.34 o 
   2  10   4       31.26        3.85     21.16 o 
 -10   1   5     2689.46     2891.18     96.48 o 
  -9   1   5     1095.17     1097.91     53.65 o 
  -8   1   5      491.66      549.46     36.08 o 
  -7   1   5      302.94      301.90     34.71 o 
  -6   1   5     5784.99     5784.83    134.26 o 
  -5   1   5      962.03      891.87     26.33 o 
  -4   1   5     1064.53     1159.44     21.42 o 
  -3   1   5     6803.65     6504.93     69.40 o 
  -2   1   5        1.21        0.60      3.36 o 
  -1   1   5    13020.23    12595.33    115.93 o 
   0   1   5     1342.97     1360.82     16.34 o 
   1   1   5    39184.05    39261.71    351.76 o 
   2   1   5     2523.54     2763.48     30.38 o 
   3   1   5    15836.84    16051.71    156.74 o 
   4   1   5     3616.89     3523.92     41.18 o 
   5   1   5      473.32      458.25     12.12 o 
   6   1   5     4196.98     4191.76     60.52 o 
   7   1   5        6.31       -2.82     14.22 o 
   8   1   5     2907.24     3132.70    135.77 o 
   9   1   5        4.00       41.10     24.78 o 
 -10   2   5      579.95      624.74     66.69 o 
  -9   2   5     3045.75     3377.74    102.49 o 
  -8   2   5      401.86      354.25     39.81 o 
  -7   2   5     4202.78     4283.02    111.63 o 
  -6   2   5      922.56      979.53     41.86 o 
  -5   2   5     4170.49     4059.29     62.37 o 
  -4   2   5      349.35      373.19     10.31 o 
  -3   2   5     2956.61     2822.97     36.27 o 
  -2   2   5     5673.94     6206.08     76.95 o 
  -1   2   5       51.73       53.57      5.06 o 
   0   2   5     4922.79     5233.77     52.12 o 
   1   2   5     1491.19     1603.53     24.42 o 
   2   2   5     2296.76     2464.21     24.89 o 
   3   2   5     9391.08     9558.93     92.30 o 
   4   2   5      926.90      888.17     18.20 o 
   5   2   5     4444.95     4259.98     59.87 o 
   6   2   5     1000.41      924.47     34.08 o 
   7   2   5     5671.38     5582.34    138.87 o 
   8   2   5       78.62       39.59     21.22 o 
   9   2   5      956.69     1050.76     85.75 o 
 -10   3   5       89.91       76.90     39.47 o 
  -9   3   5      720.79      790.11     70.10 o 
  -8   3   5      255.49      234.74     57.17 o 
  -7   3   5     2823.14     2799.69     84.69 o 
  -6   3   5     3080.22     2923.58     83.71 o 
  -5   3   5     2625.96     2635.54     42.76 o 
  -4   3   5     5004.84     4824.80     58.91 o 
  -3   3   5     5176.63     5313.50     58.06 o 
  -2   3   5    10003.79    10205.12    103.88 o 
  -1   3   5    20197.96    20258.41    252.29 o 
   0   3   5    12013.65    11807.86    106.16 o 
   1   3   5     2225.43     2246.04     28.87 o 
   2   3   5    12914.54    13203.93    125.28 o 
   3   3   5     3851.21     4029.27     47.82 o 
   4   3   5    10948.18    10950.00    131.87 o 
   5   3   5     4286.15     4196.32     86.90 o 
   6   3   5     1612.78     1637.89     72.22 o 
   7   3   5     1532.89     1521.96     48.51 o 
   8   3   5     1799.76     1803.16     56.72 o 
   9   3   5     2060.24     2083.82    110.25 o 
  -9   4   5      205.40      227.30     47.64 o 
  -8   4   5      990.37      907.84     69.42 o 
  -7   4   5      474.46      454.25     36.42 o 
  -6   4   5     9484.83     9389.31    208.12 o 
  -5   4   5       42.86       53.14     10.59 o 
  -4   4   5    19577.59    19050.29    220.84 o 
  -3   4   5      875.67      873.50     16.94 o 
  -2   4   5     2163.00     2176.22     29.76 o 
  -1   4   5     1177.45     1298.96     17.60 o 
   0   4   5        7.99       18.39      4.22 o 
   1   4   5    12497.47    12596.95    114.74 o 
   2   4   5     3344.23     3238.92     39.66 o 
   3   4   5     5127.10     5053.64     67.08 o 
   4   4   5      455.11      388.04     43.66 o 
   5   4   5     2867.74     2643.95     83.72 o 
   6   4   5     1151.51     1167.01     41.22 o 
   7   4   5     1217.40     1222.77     45.09 o 
   8   4   5      557.78      557.79     33.89 o 
   9   4   5       97.79       95.33     28.97 o 
  -9   5   5      445.33      574.38     68.05 o 
  -8   5   5      161.92      225.94     44.24 o 
  -7   5   5        5.66        7.49     27.22 o 
  -6   5   5      242.81      233.06     22.35 o 
  -5   5   5      613.44      631.26     29.70 o 
  -4   5   5      758.47      713.07     22.81 o 
  -3   5   5      460.82      447.86     16.45 o 
  -2   5   5      791.24      804.11     16.75 o 
  -1   5   5      649.91      567.87     12.43 o 
   0   5   5     1147.28     1222.41     19.48 o 
   1   5   5     1727.43     1588.61     23.94 o 
   2   5   5        1.49       10.19      4.94 o 
   3   5   5        5.58       19.01     10.59 o 
   4   5   5       73.36       90.54     15.85 o 
   5   5   5      159.58      180.89     20.13 o 
   6   5   5        7.64       19.60     13.79 o 
   7   5   5      169.11      162.80     21.39 o 
   8   5   5      347.68      366.42     30.36 o 
  -8   6   5     1494.02     1312.08     91.87 o 
  -7   6   5        7.79       41.51     31.99 o 
  -6   6   5     2878.66     2841.23    141.21 o 
  -5   6   5       10.13       12.00     12.91 o 
  -4   6   5     1351.65     1467.83     45.44 o 
  -3   6   5       42.06       47.88     10.02 o 
  -2   6   5     2953.91     3140.74     53.36 o 
  -1   6   5      126.67      129.70      8.97 o 
   0   6   5       43.85       42.81      7.02 o 
   1   6   5       98.20       83.56     14.23 o 
   2   6   5      268.55      295.22     27.40 o 
   3   6   5       12.14       14.99     13.80 o 
   4   6   5      190.13      186.09     20.49 o 
   5   6   5        5.27       -6.55     14.06 o 
   6   6   5     1225.73     1216.04     46.73 o 
   7   6   5      137.17      137.47     23.28 o 
   8   6   5      730.59      717.29     72.14 o 
  -7   7   5     2204.13     2396.18    125.90 o 
  -6   7   5      374.44      427.96     37.45 o 
  -5   7   5     1012.69      983.16     49.76 o 
  -4   7   5     5108.53     5122.00    105.81 o 
  -3   7   5     1666.22     1647.51     49.80 o 
  -2   7   5     7889.54     8025.00    145.87 o 
  -1   7   5        1.79        3.79     10.59 o 
   0   7   5    15264.10    15074.71    253.16 o 
   1   7   5      583.73      555.75     23.80 o 
   2   7   5     7562.94     7598.39    143.50 o 
   3   7   5      898.12      844.72     36.54 o 
   4   7   5     4176.28     4395.36     98.30 o 
   5   7   5     1449.47     1373.80     49.99 o 
   6   7   5      419.82      477.42     39.70 o 
   7   7   5     3769.92     3857.99    172.18 o 
  -6   8   5      611.81      616.60     46.01 o 
  -5   8   5      311.51      326.03     34.38 o 
  -4   8   5      826.14      767.45     45.43 o 
  -3   8   5        1.04        3.40     17.32 o 
  -2   8   5        3.58       11.23     13.35 o 
  -1   8   5      224.17      264.89     32.44 o 
   0   8   5     1348.49     1388.75     46.20 o 
   1   8   5      138.84      137.37     16.41 o 
   2   8   5      225.01      220.14     22.59 o 
   3   8   5      154.62      170.12     22.31 o 
   4   8   5      509.40      608.29     35.19 o 
   5   8   5      143.80      145.07     31.99 o 
   6   8   5     1462.50     1429.14     98.00 o 
  -5   9   5      758.87      775.79     50.52 o 
  -4   9   5       80.91       47.23     28.92 o 
  -3   9   5      549.14      643.11     60.57 o 
  -2   9   5      215.52      171.50     39.47 o 
  -1   9   5     1903.40     1867.54     57.07 o 
   0   9   5      223.33      212.30     24.87 o 
   1   9   5     1458.42     1549.91     52.65 o 
   2   9   5       36.37       45.73     17.51 o 
   3   9   5      739.54      851.05     50.15 o 
   4   9   5      130.15      136.56     33.01 o 
  -2  10   5      420.34      326.66     51.72 o 
  -1  10   5      317.91      274.26     49.00 o 
   0  10   5      351.44      350.59     30.82 o 
   1  10   5        4.29      -16.94     18.79 o 
   2  10   5      532.21      463.00     42.01 o 
 -10   0   6       75.09       66.69     34.71 o 
  -9   0   6    10211.57     9546.63    309.65 o 
  -8   0   6      671.15      608.40     56.48 o 
  -7   0   6    19918.93    19616.59    558.72 o 
  -6   0   6      482.67      528.78     43.55 o 
  -5   0   6    30572.45    30379.17    595.80 o 
  -4   0   6      583.19      708.57     25.78 o 
  -3   0   6     4785.36     4777.13     73.92 o 
  -2   0   6     4120.05     4206.40     58.13 o 
  -1   0   6      861.11      814.30     18.95 o 
   0   0   6    29413.33    29143.82    350.37 o 
   1   0   6     2493.55     2640.55     38.11 o 
   2   0   6    10248.82    10173.30    128.60 o 
   3   0   6     6166.75     6191.33     75.33 o 
   4   0   6     3599.31     3514.31     52.60 o 
   5   0   6      393.85      464.50     22.76 o 
   6   0   6      359.99      379.98     36.63 o 
   7   0   6      389.72      483.18     52.40 o 
   8   0   6       11.53       32.67     27.22 o 
   9   0   6      300.19      359.33     55.80 o 
 -10   1   6      486.92      444.88     52.74 o 
  -9   1   6      117.43      127.20     26.63 o 
  -8   1   6      324.00      372.03     33.20 o 
  -7   1   6     1574.36     1494.17     59.89 o 
  -6   1   6      749.08      795.26     38.25 o 
  -5   1   6     6010.81     5819.02     96.01 o 
  -4   1   6      130.77      138.55     11.10 o 
  -3   1   6    15040.94    14838.72    148.08 o 
  -2   1   6      871.71      966.65     14.11 o 
  -1   1   6    25315.41    25350.98    216.63 o 
   0   1   6       76.45       91.29      4.65 o 
   1   1   6     4137.74     4010.88     38.56 o 
   2   1   6     1192.12     1196.07     16.52 o 
   3   1   6    10286.35    10781.47    108.12 o 
   4   1   6     4676.38     4627.85     51.81 o 
   5   1   6      192.42      205.24     10.39 o 
   6   1   6     5091.85     5111.15     92.83 o 
   7   1   6      260.31      356.94     37.45 o 
   8   1   6     5074.46     4971.81    134.73 o 
   9   1   6      139.24      170.68     31.23 o 
 -10   2   6     1542.60     1499.91     98.68 o 
  -9   2   6      106.85      104.13     37.09 o 
  -8   2   6      759.72      765.95     43.79 o 
  -7   2   6      418.72      427.63     33.42 o 
  -6   2   6     1815.32     1876.24     62.28 o 
  -5   2   6      530.50      493.67     18.20 o 
  -4   2   6     3103.31     2971.42     35.41 o 
  -3   2   6     1127.63     1165.01     20.11 o 
  -2   2   6      249.07      373.16     12.12 o 
  -1   2   6     3077.43     3289.13     38.44 o 
   0   2   6      180.09      209.41      8.96 o 
   1   2   6      106.80       85.76      6.26 o 
   2   2   6    10101.60    10460.22    114.51 o 
   3   2   6     8123.99     8543.21     78.62 o 
   4   2   6      244.00      251.11      9.52 o 
   5   2   6      525.69      519.29     21.32 o 
   6   2   6     1552.62     1510.78     44.93 o 
   7   2   6       56.28       53.01     22.12 o 
   8   2   6      425.79      384.45     36.11 o 
   9   2   6      352.82      421.83     44.01 o 
  -9   3   6      411.98      396.07     57.17 o 
  -8   3   6      488.08      453.31     40.49 o 
  -7   3   6      288.94      288.13     29.52 o 
  -6   3   6      194.56      180.02     23.34 o 
  -5   3   6     1390.87     1401.30     29.11 o 
  -4   3   6     4304.45     4303.01     60.79 o 
  -3   3   6    14882.66    14550.14    148.27 o 
  -2   3   6     2441.32     2443.54     35.20 o 
  -1   3   6     7939.34     7952.98     83.68 o 
   0   3   6     1085.05      974.74     14.08 o 
   1   3   6    30341.46    31351.86    302.94 o 
   2   3   6      504.08      494.56     11.67 o 
   3   3   6     2901.71     2935.48     41.26 o 
   4   3   6      966.97      935.91     28.28 o 
   5   3   6       94.69      115.69     15.86 o 
   6   3   6     3274.40     3251.92     75.28 o 
   7   3   6     2586.41     2519.17     66.04 o 
   8   3   6     5569.83     5512.11    284.13 o 
   9   3   6      598.05      619.72     52.06 o 
  -9   4   6     2394.69     2357.39    122.50 o 
  -8   4   6        7.66       36.75     29.26 o 
  -7   4   6     2303.82     2330.32     79.16 o 
  -6   4   6      882.01      894.05     46.63 o 
  -5   4   6     3152.02     3068.29     64.46 o 
  -4   4   6      103.46      134.56     10.84 o 
  -3   4   6     6682.63     6888.75     82.75 o 
  -2   4   6      933.24      964.75     21.53 o 
  -1   4   6     4915.46     4954.05     51.21 o 
   0   4   6       41.13       42.47      4.60 o 
   1   4   6      433.22      416.77     10.63 o 
   2   4   6      948.91      991.95     22.57 o 
   3   4   6     1090.32     1139.81     31.60 o 
   4   4   6       15.34       24.72     11.10 o 
   5   4   6     2687.26     2579.89     64.22 o 
   6   4   6      362.58      433.09     37.60 o 
   7   4   6      340.11      335.09     26.70 o 
   8   4   6      893.47      887.78     41.25 o 
   9   4   6        7.95        8.08     23.08 o 
  -9   5   6      734.96      656.04     68.73 o 
  -8   5   6      363.29      318.49     50.36 o 
  -7   5   6     1071.11     1099.07     75.54 o 
  -6   5   6      974.54     1019.67     40.79 o 
  -5   5   6      315.20      291.44     29.47 o 
  -4   5   6     2159.98     2204.06     45.10 o 
  -3   5   6        1.12        8.25      7.33 o 
  -2   5   6     8264.71     8004.61     93.92 o 
  -1   5   6      413.12      404.23     10.82 o 
   0   5   6     8615.04     8627.67     92.62 o 
   1   5   6      313.40      303.26     13.59 o 
   2   5   6     5527.75     5407.44    105.17 o 
   3   5   6     1904.83     1837.78     50.55 o 
   4   5   6     5464.13     5247.43    106.87 o 
   5   5   6     3749.13     3760.56     85.91 o 
   6   5   6       58.02       74.48     17.83 o 
   7   5   6     2737.78     2762.63     74.51 o 
   8   5   6       53.39       28.19     17.83 o 
  -8   6   6     2261.89     2232.85    121.82 o 
  -7   6   6      536.93      545.79     60.57 o 
  -6   6   6     5417.67     5340.96    167.75 o 
  -5   6   6       29.78       66.76     16.10 o 
  -4   6   6     2948.40     2887.41     59.52 o 
  -3   6   6      127.48      132.03     12.88 o 
  -2   6   6     1559.23     1584.41     34.32 o 
  -1   6   6     1673.94     1611.86     34.72 o 
   0   6   6      387.96      377.36     27.43 o 
   1   6   6     1914.77     1858.66     50.82 o 
   2   6   6     1929.08     1927.08     54.33 o 
   3   6   6     1697.08     1699.63     66.64 o 
   4   6   6      945.22      937.42     43.24 o 
   5   6   6      634.59      644.36     41.89 o 
   6   6   6     1760.25     1815.18     98.61 o 
   7   6   6       11.36       26.60     22.00 o 
  -7   7   6       46.38       26.54     34.71 o 
  -6   7   6       67.18       50.06     21.89 o 
  -5   7   6      190.90      171.96     40.15 o 
  -4   7   6      339.63      367.17     44.84 o 
  -3   7   6       57.67       55.27     13.06 o 
  -2   7   6      554.94      590.87     25.24 o 
  -1   7   6       42.13       35.89     16.60 o 
   0   7   6       76.54       56.67     13.21 o 
   1   7   6      423.58      357.51     38.71 o 
   2   7   6        2.03       -0.01     11.89 o 
   3   7   6      944.24      880.37     37.18 o 
   4   7   6      112.47       79.85     18.30 o 
   5   7   6      111.22      103.95     19.46 o 
   6   7   6       24.22       17.45     32.67 o 
   7   7   6      120.87      150.40     45.60 o 
  -6   8   6     1412.62     1408.83    131.00 o 
  -5   8   6       34.82       33.59     22.00 o 
  -4   8   6      878.54      944.11     52.40 o 
  -3   8   6        6.59        9.63     15.04 o 
  -2   8   6      304.15      300.52     31.65 o 
  -1   8   6       13.92       16.13     16.28 o 
   0   8   6     1681.98     1562.85     57.83 o 
   1   8   6     1387.54     1415.93     47.79 o 
   2   8   6      625.00      574.01     32.48 o 
   3   8   6     2288.91     2215.78     65.05 o 
   4   8   6      741.01      801.15     39.54 o 
   5   8   6      190.55      264.02     34.28 o 
  -5   9   6      441.32      407.20     41.14 o 
  -4   9   6     3343.38     3260.27    103.15 o 
  -3   9   6       15.73       11.57     28.58 o 
  -2   9   6     1932.19     1937.50    104.12 o 
  -1   9   6      303.25      312.84     26.92 o 
   0   9   6     3864.22     3824.48     91.02 o 
   1   9   6      106.65       69.28     18.53 o 
   2   9   6     1490.33     1570.71     54.35 o 
   3   9   6     1340.31     1265.38     61.32 o 
   4   9   6      553.44      524.51     91.87 o 
  -2  10   6        3.35        2.72     29.94 o 
  -1  10   6        9.30        4.76     21.65 o 
   0  10   6     1821.77     1606.90     69.29 o 
   1  10   6        0.57      -18.12     18.12 o 
 -10   1   7      384.30      425.95     41.87 o 
  -9   1   7      711.52      748.23     47.40 o 
  -8   1   7      423.38      460.75     42.87 o 
  -7   1   7        1.82        7.73     16.60 o 
  -6   1   7      289.80      286.01     25.97 o 
  -5   1   7      954.56      789.67     26.02 o 
  -4   1   7     9271.60     9322.27     98.88 o 
  -3   1   7    12600.53    12869.81    130.37 o 
  -2   1   7       12.86       21.94      6.40 o 
  -1   1   7     9042.73     8680.99     78.88 o 
   0   1   7     4135.58     4151.91     42.68 o 
   1   1   7     7600.38     7267.44     63.23 o 
   2   1   7      207.02      149.85      5.20 o 
   3   1   7     2412.56     2631.74     28.62 o 
   4   1   7     2894.71     2767.61     32.85 o 
   5   1   7        0.23        2.83      7.13 o 
   6   1   7     2706.68     2791.49     50.84 o 
   7   1   7      758.49      745.66     79.96 o 
   8   1   7     8545.47     8658.01    205.93 o 
   9   1   7        0.39       -9.06     21.59 o 
 -10   2   7      475.74      384.44     41.85 o 
  -9   2   7     4255.53     4631.08    185.11 o 
  -8   2   7      130.60      120.56     30.96 o 
  -7   2   7     5960.32     5761.12    144.61 o 
  -6   2   7     1707.68     1685.79     99.02 o 
  -5   2   7     9021.55     8833.15    110.54 o 
  -4   2   7     1652.76     1677.86     28.21 o 
  -3   2   7     9906.29    10170.43    106.41 o 
  -2   2   7    11206.02    11229.09    122.97 o 
  -1   2   7      773.22      840.85     13.66 o 
   0   2   7    13504.91    13388.66    125.78 o 
   1   2   7     1890.87     2060.70     27.22 o 
   2   2   7    19317.53    19745.65    208.41 o 
   3   2   7     2690.05     2753.06     45.17 o 
   4   2   7     5113.36     5061.31     63.40 o 
   5   2   7     1252.84     1221.67     33.59 o 
   6   2   7      934.76      939.30     45.23 o 
   7   2   7       55.34       60.96     21.23 o 
   8   2   7        2.67      -23.82     28.58 o 
   9   2   7       39.73      -14.69     21.38 o 
 -10   3   7        8.68        0.00     35.39 o 
  -9   3   7        0.32       -7.85     20.41 o 
  -8   3   7       15.50        0.34     19.25 o 
  -7   3   7     1461.12     1434.06    112.97 o 
  -6   3   7      898.44      882.99     42.10 o 
  -5   3   7       28.20       18.11      8.13 o 
  -4   3   7     4383.40     4382.97     62.30 o 
  -3   3   7      741.92      783.09     18.13 o 
  -2   3   7     6354.54     6458.73     71.65 o 
  -1   3   7     4284.36     4394.59     51.64 o 
   0   3   7     6742.81     6825.78     64.93 o 
   1   3   7     3157.48     3094.84     41.29 o 
   2   3   7     7525.08     7448.15     95.74 o 
   3   3   7    14991.20    14897.97    190.41 o 
   4   3   7     3617.67     3512.90     66.02 o 
   5   3   7     5114.64     5101.14    102.31 o 
   6   3   7     1908.70     1963.43     55.08 o 
   7   3   7     4943.48     5005.77    106.53 o 
   8   3   7     1113.24     1261.86     60.55 o 
   9   3   7     2890.26     2822.88    145.64 o 
  -9   4   7     1319.71     1382.86     95.28 o 
  -8   4   7     2892.34     2791.84    243.63 o 
  -7   4   7        5.04       10.53     18.69 o 
  -6   4   7     3940.21     4011.17     74.72 o 
  -5   4   7       98.60       96.93     13.46 o 
  -4   4   7       21.52       12.75      7.69 o 
  -3   4   7      233.74      229.38     13.66 o 
  -2   4   7        1.97        5.57      5.30 o 
  -1   4   7     9402.95     9130.58     91.14 o 
   0   4   7        3.55        1.67      3.77 o 
   1   4   7     4809.97     4547.57     54.87 o 
   2   4   7     2991.91     2982.95     52.35 o 
   3   4   7     5449.96     5255.18    108.35 o 
   4   4   7       10.10        2.97     10.71 o 
   5   4   7     1267.72     1144.72     40.35 o 
   6   4   7      304.09      315.60     40.70 o 
   7   4   7       18.43       26.55     16.08 o 
   8   4   7      153.96      140.81     26.29 o 
  -9   5   7      283.88      274.94     54.44 o 
  -8   5   7      151.15      159.25     41.51 o 
  -7   5   7       21.30        2.75     37.77 o 
  -6   5   7       64.71      103.64     18.35 o 
  -5   5   7       40.35       33.91     11.58 o 
  -4   5   7     1331.01     1291.29     38.75 o 
  -3   5   7     2884.66     2926.33     51.86 o 
  -2   5   7     1790.21     1822.37     36.03 o 
  -1   5   7     1877.94     1790.22     27.85 o 
   0   5   7      195.91      170.81      8.95 o 
   1   5   7       97.51      116.69     22.12 o 
   2   5   7       47.33       90.36     18.89 o 
   3   5   7       92.67      100.04     15.41 o 
   4   5   7      334.25      309.87     30.21 o 
   5   5   7      352.42      361.07     26.51 o 
   6   5   7      218.55      239.58     23.96 o 
   7   5   7      363.32      382.51     29.79 o 
   8   5   7      297.88      314.10     38.01 o 
  -8   6   7     1583.97     1670.73    103.44 o 
  -7   6   7      436.67      429.42     57.17 o 
  -6   6   7     2464.88     2459.53     67.14 o 
  -5   6   7      268.93      267.01     30.10 o 
  -4   6   7     1879.55     2008.49     48.20 o 
  -3   6   7      264.84      319.07     17.66 o 
  -2   6   7     3058.78     3102.67     54.03 o 
  -1   6   7      853.39      890.42     28.24 o 
   0   6   7       25.42       11.92     15.99 o 
   1   6   7     3299.70     3268.10     91.66 o 
   2   6   7       21.28       43.93     14.13 o 
   3   6   7     2260.41     2244.71     60.76 o 
   4   6   7        1.79       12.04     12.90 o 
   5   6   7       43.78       70.54     18.18 o 
   6   6   7      842.84      726.61     38.08 o 
   7   6   7       59.16       27.55     22.85 o 
  -7   7   7      106.48      167.67     29.79 o 
  -6   7   7     1103.20     1160.41     57.26 o 
  -5   7   7        4.58        0.55     15.31 o 
  -4   7   7     5324.46     5284.45    139.24 o 
  -3   7   7      561.19      565.19     27.99 o 
  -2   7   7     4931.61     4906.86     87.15 o 
  -1   7   7       58.30       49.45     16.82 o 
   0   7   7     4809.09     4839.71    123.91 o 
   1   7   7      550.82      536.83     43.28 o 
   2   7   7     2537.35     2608.92     68.47 o 
   3   7   7     2392.52     2532.78     68.49 o 
   4   7   7      736.42      787.83     38.87 o 
   5   7   7     5311.49     5298.22    117.21 o 
   6   7   7       79.25       81.46     60.57 o 
  -6   8   7     3115.10     3054.31    101.53 o 
  -5   8   7      180.62      166.49     79.28 o 
  -4   8   7     1765.30     1740.62     68.77 o 
  -3   8   7      649.03      644.76     61.02 o 
  -2   8   7      483.17      390.11     58.53 o 
  -1   8   7     1069.87     1059.94     51.49 o 
   0   8   7      688.41      688.77     34.70 o 
   1   8   7     1587.83     1653.35     53.42 o 
   2   8   7      764.11      746.69     49.53 o 
   3   8   7     1943.81     1843.52     69.63 o 
   4   8   7        6.15        3.30     19.97 o 
   5   8   7      481.53      448.60     43.05 o 
  -4   9   7      555.27      562.13     63.97 o 
  -3   9   7     2217.23     2197.47    116.37 o 
  -2   9   7      637.65      593.43     59.21 o 
  -1   9   7      810.66      861.19     40.59 o 
   0   9   7       18.06       24.76     20.47 o 
   1   9   7       32.64       42.49     16.74 o 
   2   9   7      131.42      115.58     32.67 o 
   3   9   7       61.95       64.52     25.18 o 
   4   9   7       59.98       75.64     26.63 o 
  -1  10   7      463.22      554.30     88.81 o 
   0  10   7      149.51      150.53     29.57 o 
 -10   0   8     1225.59     1213.40     89.15 o 
  -9   0   8     5763.39     5966.98    218.45 o 
  -8   0   8     1317.04     1274.65     80.98 o 
  -7   0   8     8641.13     9082.50    288.55 o 
  -6   0   8      583.33      605.00     50.36 o 
  -5   0   8     2390.72     2377.75     70.66 o 
  -4   0   8     3091.40     3152.57     75.14 o 
  -3   0   8     5671.94     5487.49    115.60 o 
  -2   0   8    14460.76    14465.91    181.29 o 
  -1   0   8     6084.13     6175.22     95.48 o 
   0   0   8      118.46      108.41     10.02 o 
   1   0   8    10122.76    10334.85    120.47 o 
   2   0   8    12666.77    12562.66    178.38 o 
   3   0   8       59.61       66.20      6.40 o 
   4   0   8     2442.02     2429.60     37.05 o 
   5   0   8       25.59       34.68      7.76 o 
   6   0   8      787.45      786.71     59.89 o 
   7   0   8      559.79      613.17     57.17 o 
   8   0   8       53.18       83.71     35.39 o 
   9   0   8     2079.18     1995.35    116.37 o 
 -10   1   8       73.01       35.14     25.93 o 
  -9   1   8      310.45      296.78     44.24 o 
  -8   1   8      257.33      281.79     30.81 o 
  -7   1   8      708.33      770.55     42.10 o 
  -6   1   8     1203.56     1221.66     49.31 o 
  -5   1   8      520.93      514.54     18.60 o 
  -4   1   8     4150.60     4118.68     71.12 o 
  -3   1   8    11407.54    12029.66    114.78 o 
  -2   1   8     1680.39     1919.43     24.38 o 
  -1   1   8     3091.43     3090.81     32.87 o 
   0   1   8     4277.37     4264.50     68.68 o 
   1   1   8     1523.51     1508.66     17.43 o 
   2   1   8     5697.39     5825.98     56.14 o 
   3   1   8      266.56      240.21      8.00 o 
   4   1   8     2954.97     2902.98     35.15 o 
   5   1   8      884.98      923.24     25.40 o 
   6   1   8     1548.97     1567.61     47.60 o 
   7   1   8      179.98      165.87     26.70 o 
   8   1   8     4126.74     4167.66    123.41 o 
   9   1   8      696.71      788.01     79.62 o 
 -10   2   8      639.52      711.22     51.73 o 
  -9   2   8      381.15      386.80     39.20 o 
  -8   2   8     1111.78     1172.63     55.57 o 
  -7   2   8      451.25      515.59     38.25 o 
  -6   2   8     3487.09     3493.49     96.24 o 
  -5   2   8      966.03      978.53     25.58 o 
  -4   2   8       42.01       59.25      7.44 o 
  -3   2   8      826.93      814.08     17.24 o 
  -2   2   8      826.23      921.92     17.45 o 
  -1   2   8     4049.18     3798.16     41.39 o 
   0   2   8     2867.16     2842.14     41.40 o 
   1   2   8     7401.27     7140.66     75.93 o 
   2   2   8     4510.16     4624.92     57.45 o 
   3   2   8      844.41      827.43     12.57 o 
   4   2   8      346.89      339.21     17.71 o 
   5   2   8       20.68        6.93      9.33 o 
   6   2   8      258.23      330.30     53.76 o 
   7   2   8      145.08      128.70     24.00 o 
   8   2   8      200.15      226.48     33.92 o 
   9   2   8       86.42      104.25     30.79 o 
  -9   3   8       71.20       92.67     47.98 o 
  -8   3   8      230.34      279.99     32.46 o 
  -7   3   8      670.00      675.17    102.42 o 
  -6   3   8      413.19      433.17     22.25 o 
  -5   3   8     2886.41     2794.57     50.24 o 
  -4   3   8     6920.31     6800.70     89.41 o 
  -3   3   8     7355.37     7483.30     95.28 o 
  -2   3   8     5495.22     5517.86     63.35 o 
  -1   3   8    13174.92    13430.02    136.30 o 
   0   3   8      166.63      174.82      7.33 o 
   1   3   8      286.05      311.16     11.29 o 
   2   3   8       83.12       86.20      9.00 o 
   3   3   8        0.97       10.77      8.48 o 
   4   3   8     9686.99     9593.34    202.18 o 
   5   3   8      639.12      668.97     34.00 o 
   6   3   8     8461.00     8598.57    160.06 o 
   7   3   8     1771.96     1800.59     55.56 o 
   8   3   8     5152.23     4991.65    137.64 o 
  -9   4   8     2266.74     2221.29    119.78 o 
  -8   4   8      555.07      568.50     43.98 o 
  -7   4   8     4609.44     4580.64    125.83 o 
  -6   4   8      317.53      345.68     20.76 o 
  -5   4   8     4978.00     4986.98     87.24 o 
  -4   4   8       24.36       13.67      8.10 o 
  -3   4   8     6583.05     6512.04     86.50 o 
  -2   4   8     4987.69     4849.80     68.04 o 
  -1   4   8     1021.26      980.44     19.38 o 
   0   4   8     5135.55     5098.35     54.34 o 
   1   4   8     1541.30     1494.31     46.22 o 
   2   4   8     4778.84     4694.98     83.55 o 
   3   4   8     1323.82     1287.04     40.92 o 
   4   4   8     2976.71     2794.16     88.42 o 
   5   4   8      146.78      183.84     20.34 o 
   6   4   8       29.44       41.56     17.47 o 
   7   4   8      624.30      617.46     34.94 o 
   8   4   8       22.22       42.19     24.06 o 
  -9   5   8       71.90       85.75     40.83 o 
  -8   5   8      119.77      106.16     38.11 o 
  -7   5   8      279.57      261.64     25.86 o 
  -6   5   8      449.77      469.39     29.41 o 
  -5   5   8      724.79      747.40     28.78 o 
  -4   5   8     5959.46     5736.15     87.55 o 
  -3   5   8     3718.71     3642.62     61.01 o 
  -2   5   8     1475.59     1455.05     26.73 o 
  -1   5   8       48.42       53.51      7.47 o 
   0   5   8       61.86      108.97     14.94 o 
   1   5   8      495.83      440.16     29.11 o 
   2   5   8      997.29      933.07     35.44 o 
   3   5   8     6133.88     6167.66    121.41 o 
   4   5   8       46.86       44.67     14.50 o 
   5   5   8     2628.74     2667.37     87.34 o 
   6   5   8       76.34       73.28     30.26 o 
   7   5   8     4808.48     5006.62    112.63 o 
   8   5   8        2.21        0.75     22.00 o 
  -7   6   8      173.65      126.14     25.83 o 
  -6   6   8     2457.00     2496.88     68.70 o 
  -5   6   8        1.92      -13.34     14.85 o 
  -4   6   8      423.88      459.22     24.62 o 
  -3   6   8     1393.29     1456.81     35.26 o 
  -2   6   8     1272.87     1296.90     35.88 o 
  -1   6   8     6450.80     6280.52    121.50 o 
   0   6   8      280.47      257.29     25.26 o 
   1   6   8     5716.14     5705.49    177.96 o 
   2   6   8      889.77      814.99     35.35 o 
   3   6   8     4158.63     4291.47     95.21 o 
   4   6   8        2.28       13.78     18.57 o 
   5   6   8      192.03      194.99     23.96 o 
   6   6   8       27.91       34.46     26.37 o 
   7   6   8      169.02      136.25     41.51 o 
  -7   7   8       10.70       37.21     23.55 o 
  -6   7   8      121.86       84.25     24.84 o 
  -5   7   8        8.48       -5.56     15.00 o 
  -4   7   8      331.47      359.73     32.95 o 
  -3   7   8      401.28      403.38     31.04 o 
  -2   7   8      226.67      239.60     22.89 o 
  -1   7   8       93.96       44.24     17.80 o 
   0   7   8        0.23       -8.14     14.19 o 
   1   7   8        0.73       10.57     13.31 o 
   2   7   8      188.56      186.73     22.37 o 
   3   7   8     1023.03      946.80     41.24 o 
   4   7   8        2.10       -4.61     16.33 o 
   5   7   8        0.24       -7.42     19.71 o 
   6   7   8      385.22      422.65     43.89 o 
  -6   8   8     1746.58     1703.85    154.48 o 
  -5   8   8      930.97      874.73     60.57 o 
  -4   8   8      809.08      821.78     39.70 o 
  -3   8   8     1903.63     1941.36     73.87 o 
  -2   8   8      203.37      191.02     62.61 o 
  -1   8   8     3632.37     3657.65    116.03 o 
   0   8   8       90.80       82.60     17.62 o 
   1   8   8     5752.87     5681.79    120.73 o 
   2   8   8       67.88       80.20     19.35 o 
   3   8   8     3523.29     3562.93     90.49 o 
   4   8   8     1255.86     1145.59     60.39 o 
   5   8   8      830.27      821.78     52.21 o 
  -4   9   8     1238.72     1361.76     93.23 o 
  -3   9   8      316.78      322.58     51.04 o 
  -2   9   8      538.88      640.39     62.61 o 
  -1   9   8        7.47      -14.62     15.45 o 
   0   9   8      818.55      784.34     66.81 o 
   1   9   8      683.71      686.63     38.97 o 
   2   9   8      191.11      176.04     30.21 o 
   3   9   8     2379.57     2452.91     91.17 o 
 -10   1   9       20.77       28.60     41.17 o 
  -9   1   9      473.69      570.31     43.76 o 
  -8   1   9     1255.14     1258.86     81.66 o 
  -7   1   9       57.43       87.77     21.89 o 
  -6   1   9     2467.74     2396.59     74.58 o 
  -5   1   9     1333.75     1261.27     32.46 o 
  -4   1   9     3775.31     3615.77     61.68 o 
  -3   1   9     4804.11     4881.99     52.36 o 
  -2   1   9     8954.07     8804.75    107.44 o 
  -1   1   9     3473.94     3719.31     39.04 o 
   0   1   9        4.26        7.33      4.61 o 
   1   1   9      827.37      727.43     12.88 o 
   2   1   9     2540.77     2502.55     28.03 o 
   3   1   9     2940.27     2982.30     29.89 o 
   4   1   9     2187.85     2239.42     34.55 o 
   5   1   9      100.76      112.90     11.76 o 
   6   1   9     3714.89     3802.34    108.47 o 
   7   1   9      516.89      473.53     39.42 o 
   8   1   9     2641.21     2484.91     89.97 o 
   9   1   9       43.08       83.84     39.13 o 
 -10   2   9       20.83      -10.13     24.27 o 
  -9   2   9     1832.95     1976.46     78.40 o 
  -8   2   9      234.50      248.08     48.32 o 
  -7   2   9     5736.86     5745.86    234.79 o 
  -6   2   9     4003.55     4097.83     85.77 o 
  -5   2   9     2175.78     2158.80     41.65 o 
  -4   2   9     6570.23     6460.15     85.14 o 
  -3   2   9     1673.18     1728.16     31.37 o 
  -2   2   9    23811.47    24359.55    223.72 o 
  -1   2   9     4003.46     4182.61     45.53 o 
   0   2   9    10784.61    10055.33    103.01 o 
   1   2   9       14.04       35.09      5.05 o 
   2   2   9    18724.06    18394.00    209.06 o 
   3   2   9     1791.70     1841.91     32.15 o 
   4   2   9     8931.32     8857.80    150.39 o 
   5   2   9      944.48      953.13     30.57 o 
   6   2   9     1611.62     1625.26     51.28 o 
   7   2   9     1020.39     1040.90     47.40 o 
   8   2   9      122.67      130.74     29.82 o 
  -9   3   9     1227.47     1269.83     83.37 o 
  -8   3   9       26.68       34.85     21.11 o 
  -7   3   9     2548.99     2629.88    141.55 o 
  -6   3   9        5.95        1.20     14.00 o 
  -5   3   9     2293.34     2399.62     55.99 o 
  -4   3   9        0.01        6.76      7.32 o 
  -3   3   9      283.56      286.71     13.57 o 
  -2   3   9      288.21      336.86     19.49 o 
  -1   3   9      323.15      293.95      9.13 o 
   0   3   9      636.25      725.33     12.10 o 
   1   3   9     2456.79     2444.05     36.13 o 
   2   3   9       56.62       64.69     10.82 o 
   3   3   9     2299.33     2214.80     48.37 o 
   4   3   9      385.74      381.11     29.37 o 
   5   3   9     1201.21     1269.26     43.26 o 
   6   3   9      175.32      179.71     20.69 o 
   7   3   9     3148.48     3135.59    102.10 o 
   8   3   9      349.92      306.24     55.12 o 
  -9   4   9      645.01      580.05     67.71 o 
  -8   4   9     1637.86     1514.08     68.54 o 
  -7   4   9       16.81        6.04     20.41 o 
  -6   4   9      279.73      358.36     22.59 o 
  -5   4   9       27.48       39.57     13.92 o 
  -4   4   9      153.03      170.50     13.53 o 
  -3   4   9     4863.14     4780.28     73.57 o 
  -2   4   9     1413.33     1414.96     26.15 o 
  -1   4   9     3670.58     3416.87     43.62 o 
   0   4   9      912.05      880.64     30.08 o 
   1   4   9     7420.06     7029.99    102.61 o 
   2   4   9     1609.94     1579.56     48.32 o 
   3   4   9     5696.95     5414.01    174.77 o 
   4   4   9      359.19      376.60     26.05 o 
   5   4   9        5.67        5.91     13.20 o 
   6   4   9      327.14      325.90     26.82 o 
   7   4   9      195.14      199.44     32.41 o 
   8   4   9     1153.61     1254.92     88.47 o 
  -8   5   9     1304.31     1245.66     63.02 o 
  -7   5   9      204.22      251.22     26.12 o 
  -6   5   9      141.63      175.55     24.69 o 
  -5   5   9      955.84      936.38     32.60 o 
  -4   5   9     1877.47     1893.62     41.19 o 
  -3   5   9      131.95      132.82     12.77 o 
  -2   5   9       72.36       95.18     10.70 o 
  -1   5   9       18.55        3.09      8.60 o 
   0   5   9      787.48      763.76     31.59 o 
   1   5   9      205.56      214.29     40.49 o 
   2   5   9      166.46      160.22     18.83 o 
   3   5   9      222.42      250.60     22.96 o 
   4   5   9      970.92      960.86     39.33 o 
   5   5   9       25.83       12.52     14.51 o 
   6   5   9      104.95      122.51     23.10 o 
   7   5   9       98.24      115.46     23.15 o 
  -8   6   9     1165.91     1189.59     89.15 o 
  -7   6   9       84.88       69.35     25.49 o 
  -6   6   9      799.51      807.05     54.68 o 
  -5   6   9      896.24      977.32     64.02 o 
  -4   6   9      302.90      260.76     20.33 o 
  -3   6   9     3783.58     3842.94     74.41 o 
  -2   6   9      425.14      401.95     22.15 o 
  -1   6   9     2114.74     2227.84     82.35 o 
   0   6   9      775.41      772.48     41.38 o 
   1   6   9     2112.81     1982.71     69.05 o 
   2   6   9      689.57      717.73     34.30 o 
   3   6   9     1803.99     1821.94     82.10 o 
   4   6   9       34.40        5.30     17.84 o 
   5   6   9       45.97       51.13     18.15 o 
   6   6   9     2044.88     1890.62     96.30 o 
   7   6   9        3.00       -0.81     22.46 o 
  -7   7   9     1515.05     1590.12     70.69 o 
  -6   7   9       32.92       50.57     28.24 o 
  -5   7   9     3702.88     3782.33     90.68 o 
  -4   7   9     1746.48     1782.83     55.22 o 
  -3   7   9     5127.97     4994.01     92.29 o 
  -2   7   9     1778.77     1866.56     56.95 o 
  -1   7   9      148.10      154.48     23.79 o 
   0   7   9        1.95        7.82     15.86 o 
   1   7   9      553.47      512.89     31.54 o 
   2   7   9       17.52       14.00     14.27 o 
   3   7   9     7761.42     7929.66    156.63 o 
   4   7   9     1393.74     1431.43     52.91 o 
   5   7   9     4977.40     4841.74    138.59 o 
   6   7   9      186.36      144.50     45.26 o 
  -6   8   9      871.40      871.15     53.39 o 
  -5   8   9      571.52      494.99     73.50 o 
  -4   8   9     1745.16     1648.35     55.13 o 
  -3   8   9     3100.60     3191.37     83.15 o 
  -2   8   9      171.90      169.38     28.92 o 
  -1   8   9     5588.64     5572.29    145.32 o 
   0   8   9      262.16      268.28     31.75 o 
   1   8   9     5003.14     4932.25    110.28 o 
   2   8   9       69.82       83.79     22.64 o 
   3   8   9     2071.00     2157.42     81.80 o 
   4   8   9      424.01      496.89     49.34 o 
  -4   9   9      401.69      293.31     52.40 o 
  -3   9   9      357.84      406.96     57.85 o 
  -2   9   9      288.99      293.75     75.88 o 
  -1   9   9       33.35        8.85     19.57 o 
   0   9   9       96.63      124.07     55.71 o 
   1   9   9       36.10       15.81     22.82 o 
   2   9   9      240.92      218.50     37.77 o 
   3   9   9      346.14      385.55     41.52 o 
 -10   0  10      877.85      807.80     77.58 o 
  -9   0  10     1183.15     1318.89     88.47 o 
  -8   0  10      542.21      426.70     55.12 o 
  -7   0  10     1655.01     1734.02     92.55 o 
  -6   0  10      957.99      937.10     62.61 o 
  -5   0  10      338.66      341.63     38.11 o 
  -4   0  10     5430.79     5087.11    110.34 o 
  -3   0  10      497.07      511.11     18.30 o 
  -2   0  10    11882.93    10965.51    158.35 o 
  -1   0  10       27.07       24.55      6.93 o 
   0   0  10     6324.01     5575.83     78.12 o 
   1   0  10     1756.21     1729.32     28.42 o 
   2   0  10     3409.33     3122.05     53.93 o 
   3   0  10     4098.21     4259.70     57.31 o 
   4   0  10      806.56      721.40     33.04 o 
   5   0  10      687.20      617.25     55.80 o 
   6   0  10       37.68       63.29     29.26 o 
   7   0  10     6080.70     6382.79    232.06 o 
   8   0  10      452.18      501.56     59.89 o 
 -10   1  10     1251.55     1350.11    111.95 o 
  -9   1  10       93.75      102.01     27.42 o 
  -8   1  10     2070.97     2140.37     85.07 o 
  -7   1  10      255.20      270.53     30.07 o 
  -6   1  10     3425.90     3487.45     97.93 o 
  -5   1  10      319.22      278.46     16.86 o 
  -4   1  10      337.96      299.06     13.35 o 
  -3   1  10     2363.23     2420.63     30.76 o 
  -2   1  10     1310.15     1269.72     18.70 o 
  -1   1  10     1258.40     1212.91     18.82 o 
   0   1  10      293.11      303.17     10.87 o 
   1   1  10       74.92       85.00      6.02 o 
   2   1  10     1223.30     1227.32     16.76 o 
   3   1  10       12.39       16.76      5.61 o 
   4   1  10      672.96      767.56     22.79 o 
   5   1  10      201.61      229.03     19.26 o 
   6   1  10     1391.77     1451.78     62.15 o 
   7   1  10        3.41       15.35     27.56 o 
   8   1  10     1034.22      963.81     57.17 o 
  -9   2  10      532.64      499.09     44.51 o 
  -8   2  10      787.09      729.12     47.86 o 
  -7   2  10        1.52       -0.86     18.27 o 
  -6   2  10      536.11      582.70     28.58 o 
  -5   2  10      194.07      174.77     14.97 o 
  -4   2  10        0.94        5.96      6.69 o 
  -3   2  10     3625.04     3615.36     53.27 o 
  -2   2  10      155.85      164.63      7.68 o 
  -1   2  10     5646.77     5539.58     58.27 o 
   0   2  10        2.72       15.86      3.97 o 
   1   2  10     2554.33     2512.12     35.12 o 
   2   2  10      131.02      134.10      9.68 o 
   3   2  10     2150.29     2145.81     37.64 o 
   4   2  10        4.65       11.73      8.48 o 
   5   2  10        0.24       14.44      9.72 o 
   6   2  10      250.53      293.23     36.91 o 
   7   2  10      507.21      471.62     42.09 o 
   8   2  10     2396.33     2314.55     90.41 o 
  -9   3  10        0.81       32.23     24.90 o 
  -8   3  10     5595.31     5618.57    150.14 o 
  -7   3  10      278.38      265.65     33.19 o 
  -6   3  10     4172.90     4357.48     80.71 o 
  -5   3  10     2448.50     2444.79     52.90 o 
  -4   3  10     5659.66     5792.99    120.96 o 
  -3   3  10     5369.24     5469.14     75.09 o 
  -2   3  10      879.71      854.93     19.07 o 
  -1   3  10      592.64      624.32     13.76 o 
   0   3  10      205.64      199.57     11.30 o 
   1   3  10     4563.97     4353.36     69.13 o 
   2   3  10     5425.00     5169.90     97.74 o 
   3   3  10    12098.42    12125.11    181.96 o 
   4   3  10     7039.48     6960.01    132.38 o 
   5   3  10      706.36      738.12     33.86 o 
   6   3  10      821.79      919.02     38.93 o 
   7   3  10       38.17       63.69     22.96 o 
   8   3  10     1832.32     1791.86    110.25 o 
  -9   4  10      355.32      336.85     41.62 o 
  -8   4  10      241.65      244.13     35.12 o 
  -7   4  10     1513.54     1576.88     52.40 o 
  -6   4  10      943.91      926.28     32.79 o 
  -5   4  10     3183.15     3111.24     63.75 o 
  -4   4  10     1454.09     1533.79     35.52 o 
  -3   4  10      918.16      908.01     23.22 o 
  -2   4  10     4710.43     4718.25     65.47 o 
  -1   4  10     2414.79     2401.46     62.09 o 
   0   4  10      874.36      853.57     25.89 o 
   1   4  10      575.65      538.82     21.60 o 
   2   4  10     7780.68     7635.50    174.20 o 
   3   4  10     4710.24     4732.66     99.01 o 
   4   4  10       45.97       64.11     15.28 o 
   5   4  10     5568.93     5480.18    114.71 o 
   6   4  10     1015.90     1032.16     43.03 o 
   7   4  10     2470.57     2379.42     83.63 o 
  -8   5  10       64.28       82.56     27.86 o 
  -7   5  10     2745.42     2842.81     76.44 o 
  -6   5  10      314.20      312.62     26.75 o 
  -5   5  10     3061.38     3076.61     81.82 o 
  -4   5  10      123.78      114.42     15.35 o 
  -3   5  10     1728.42     1753.17     61.20 o 
  -2   5  10      425.83      399.99     21.77 o 
  -1   5  10      304.19      249.23     21.86 o 
   0   5  10      446.50      486.50     26.81 o 
   1   5  10      789.81      905.12     43.79 o 
   2   5  10      912.58      862.22     43.55 o 
   3   5  10     1414.66     1395.13     53.74 o 
   4   5  10     1957.78     1800.20     56.18 o 
   5   5  10     2482.11     2526.01     70.43 o 
   6   5  10       36.90       42.33     17.37 o 
   7   5  10     1052.30     1026.76     65.33 o 
  -7   6  10       36.65       48.08     19.81 o 
  -6   6  10       74.26       79.61     19.42 o 
  -5   6  10      314.35      392.67     29.66 o 
  -4   6  10      238.25      233.84     19.77 o 
  -3   6  10     6529.07     6748.06    114.37 o 
  -2   6  10      295.26      315.94     25.94 o 
  -1   6  10     3725.63     3823.03     86.77 o 
   0   6  10      395.12      304.33     43.55 o 
   1   6  10     2915.52     2960.62     90.47 o 
   2   6  10       24.24       22.35     14.25 o 
   3   6  10     2517.60     2510.38     90.34 o 
   4   6  10      588.12      624.33     35.61 o 
   5   6  10       55.49       77.82     35.67 o 
   6   6  10     1569.88     1643.33    123.18 o 
  -7   7  10      204.91      167.81     31.98 o 
  -6   7  10       67.20       57.36     19.71 o 
  -5   7  10       16.37       22.46     17.79 o 
  -4   7  10       43.57       28.14     13.75 o 
  -3   7  10      338.06      329.13     27.82 o 
  -2   7  10      216.18      188.15     40.82 o 
  -1   7  10       13.22       26.86     15.40 o 
   0   7  10      212.54      237.70     29.82 o 
   1   7  10       32.09       11.16     17.56 o 
   2   7  10       15.15       21.57     15.87 o 
   3   7  10      481.43      501.80     33.61 o 
   4   7  10      168.59      189.95     32.94 o 
   5   7  10       17.29      -16.16     22.12 o 
  -5   8  10      379.52      330.96     30.83 o 
  -4   8  10        0.73       33.61     25.18 o 
  -3   8  10     6444.06     6574.11    144.67 o 
  -2   8  10       61.33       72.64     20.68 o 
  -1   8  10     6571.48     6469.51    174.56 o 
   0   8  10       60.18       40.20     38.11 o 
   1   8  10     6114.62     5751.74    124.81 o 
   2   8  10        6.64       -1.25     20.68 o 
   3   8  10     2295.89     2302.08     87.58 o 
   4   8  10      238.02      242.26     35.52 o 
  -3   9  10     2546.14     2506.43    129.30 o 
  -2   9  10        0.12       13.01     21.38 o 
  -1   9  10        8.98       -9.34     21.11 o 
   0   9  10      122.75      151.76     30.97 o 
   1   9  10       69.39      106.46     28.34 o 
   2   9  10        6.79       32.40     23.82 o 
  -9   1  11      218.45      215.24     34.13 o 
  -8   1  11     6293.42     6143.02    158.79 o 
  -7   1  11      348.08      411.50     35.73 o 
  -6   1  11     3871.71     3873.62    107.07 o 
  -5   1  11       28.91       47.52     10.89 o 
  -4   1  11     2874.96     2917.50     47.02 o 
  -3   1  11       48.79       54.71      7.83 o 
  -2   1  11      203.69      225.73     14.84 o 
  -1   1  11     2436.50     2278.18     32.82 o 
   0   1  11      412.58      399.27     10.30 o 
   1   1  11     6117.55     6049.31     82.76 o 
   2   1  11     2142.57     2017.11     27.67 o 
   3   1  11     3977.97     4003.78     57.65 o 
   4   1  11     5432.70     5505.94    108.61 o 
   5   1  11      802.66      884.66     60.46 o 
   6   1  11       24.16       49.11     21.11 o 
   7   1  11        5.69       24.67     21.59 o 
   8   1  11       35.88        2.93     21.58 o 
  -9   2  11      223.20      202.33     33.92 o 
  -8   2  11      406.68      415.88     43.21 o 
  -7   2  11      450.94      379.87     35.45 o 
  -6   2  11     1496.09     1429.18     46.85 o 
  -5   2  11      135.70      130.24     14.35 o 
  -4   2  11     9439.34     9323.33    127.84 o 
  -3   2  11        4.07        9.56      6.68 o 
  -2   2  11    21365.27    21271.35    225.67 o 
  -1   2  11        0.09       -2.87      4.94 o 
   0   2  11     8220.81     7825.10     75.18 o 
   1   2  11      986.91      975.04     19.00 o 
   2   2  11    22388.61    21972.31    250.37 o 
   3   2  11     8081.29     8269.22    115.79 o 
   4   2  11     1558.23     1641.45     37.04 o 
   5   2  11     3063.38     3077.02     63.96 o 
   6   2  11     1966.03     1917.78     58.33 o 
   7   2  11     6395.62     6606.21    190.55 o 
   8   2  11      312.21      261.88     56.14 o 
  -9   3  11     2998.23     3241.60    109.22 o 
  -8   3  11      919.17     1107.02    125.56 o 
  -7   3  11     6156.13     6082.92    146.39 o 
  -6   3  11     2832.83     2741.92     59.57 o 
  -5   3  11     2605.92     2729.56     57.97 o 
  -4   3  11     1951.00     1950.21     41.74 o 
  -3   3  11     7398.17     7630.13     98.26 o 
  -2   3  11     1322.02     1382.22     25.81 o 
  -1   3  11     3024.67     3035.28     41.83 o 
   0   3  11     3244.78     3364.37     46.72 o 
   1   3  11      116.52      128.09     10.78 o 
   2   3  11     1514.65     1489.30     49.31 o 
   3   3  11      328.23      338.38     37.68 o 
   4   3  11     3212.21     3102.06     73.84 o 
   5   3  11      501.17      510.45     39.47 o 
   6   3  11      103.38       89.04     16.55 o 
   7   3  11        6.52      -16.18     16.18 o 
   8   3  11       86.07       83.82     27.64 o 
  -9   4  11      138.39      144.30     66.01 o 
  -8   4  11      614.24      645.76     51.38 o 
  -7   4  11      344.51      363.55     28.19 o 
  -6   4  11       72.39       71.81     15.23 o 
  -5   4  11     1563.32     1633.72     43.76 o 
  -4   4  11      379.11      381.75     19.54 o 
  -3   4  11    10394.61    10461.53    142.40 o 
  -2   4  11      656.22      725.45     26.66 o 
  -1   4  11     5937.22     5694.09     94.82 o 
   0   4  11       29.78       40.04     12.86 o 
   1   4  11     2066.68     1964.82     53.94 o 
   2   4  11        0.89       23.67     27.22 o 
   3   4  11      701.33      769.57     41.52 o 
   4   4  11      591.69      582.25     30.72 o 
   5   4  11      592.31      567.64     32.40 o 
   6   4  11     1394.11     1475.35     52.37 o 
   7   4  11       13.34       -5.79     16.34 o 
  -8   5  11      144.63      128.04     31.23 o 
  -7   5  11      368.69      421.34     31.62 o 
  -6   5  11       52.20       53.40     14.86 o 
  -5   5  11      398.20      445.88     43.81 o 
  -4   5  11      612.80      663.63     28.51 o 
  -3   5  11       44.16       55.67     19.45 o 
  -2   5  11      120.56      123.77     19.74 o 
  -1   5  11       96.63       89.36     17.01 o 
   0   5  11      191.96      218.19     21.30 o 
   1   5  11      641.25      618.12     37.77 o 
   2   5  11      621.81      594.87     37.72 o 
   3   5  11      282.60      272.68     24.73 o 
   4   5  11     2868.03     2728.38     89.05 o 
   5   5  11       48.82       46.57     17.67 o 
   6   5  11       18.01        0.80     16.02 o 
   7   5  11      147.21      110.92     29.73 o 
  -7   6  11        8.01      -12.53     16.91 o 
  -6   6  11      581.20      594.56     48.98 o 
  -5   6  11       85.31       89.17     16.46 o 
  -4   6  11       14.08       15.86     12.57 o 
  -3   6  11     1357.62     1397.81     41.07 o 
  -2   6  11      113.05      123.55     19.98 o 
  -1   6  11     3088.74     3220.55     79.07 o 
   0   6  11      100.72       89.54     18.59 o 
   1   6  11     1510.54     1671.48     78.94 o 
   2   6  11      977.98      963.46     40.83 o 
   3   6  11      480.42      506.67     31.69 o 
   4   6  11      768.77      669.24     37.25 o 
   5   6  11      248.19      270.71     28.32 o 
   6   6  11     1911.46     1954.60    143.59 o 
  -6   7  11      108.60      102.38     33.77 o 
  -5   7  11     5312.98     5203.96    115.25 o 
  -4   7  11      253.97      242.23     22.09 o 
  -3   7  11     3243.73     3277.84     92.32 o 
  -2   7  11     1373.73     1401.45     73.19 o 
  -1   7  11      245.52      209.80     24.73 o 
   0   7  11     2400.83     2461.02     84.21 o 
   1   7  11      800.33      899.38     51.23 o 
   2   7  11     2723.39     2832.15     77.26 o 
   3   7  11      930.07      970.17     43.54 o 
   4   7  11     2972.54     2874.15    110.25 o 
   5   7  11      598.71      566.34     49.06 o 
  -5   8  11      244.89      379.53     90.17 o 
  -4   8  11      458.45      428.21     42.13 o 
  -3   8  11     2370.15     2298.92     71.85 o 
  -2   8  11       38.75       41.72     19.56 o 
  -1   8  11     5082.48     4964.40    137.63 o 
   0   8  11      295.40      332.34     36.56 o 
   1   8  11     3630.15     3398.69     88.79 o 
   2   8  11      248.64      219.34     68.05 o 
   3   8  11     1609.20     1658.60     74.55 o 
  -2   9  11      170.84      219.81     48.32 o 
  -1   9  11      237.77      244.31     47.64 o 
   0   9  11        9.53      -25.41     25.52 o 
   1   9  11      554.71      644.41     50.20 o 
  -9   0  12        0.87       26.54     32.67 o 
  -8   0  12     1656.18     1632.62     98.00 o 
  -7   0  12      847.47      715.93     65.33 o 
  -6   0  12      831.61      827.54     62.61 o 
  -5   0  12      629.51      593.43     53.76 o 
  -4   0  12      667.79      584.00     47.78 o 
  -3   0  12     2436.82     2504.23     59.87 o 
  -2   0  12    10966.74    10370.61    153.67 o 
  -1   0  12       10.85        7.76      6.42 o 
   0   0  12      336.84      526.80     17.15 o 
   1   0  12     1877.71     1855.19     31.35 o 
   2   0  12    11482.59    11058.74    228.96 o 
   3   0  12     7966.55     7714.35    180.68 o 
   4   0  12      167.98      187.30     23.51 o 
   5   0  12     4736.29     4716.83    180.34 o 
   6   0  12        8.77       34.03     30.62 o 
   7   0  12     6836.93     6841.48    251.12 o 
   8   0  12      733.61      708.44     72.82 o 
  -9   1  12       94.06       96.64     28.68 o 
  -8   1  12     4471.33     4416.38    127.76 o 
  -7   1  12      257.41      295.39     32.90 o 
  -6   1  12     1404.73     1476.70     86.77 o 
  -5   1  12      308.12      342.33     25.32 o 
  -4   1  12     2893.09     2905.96     63.63 o 
  -3   1  12     4882.53     4903.32     68.31 o 
  -2   1  12     1181.74     1177.30     19.51 o 
  -1   1  12     9387.75     9386.75    109.26 o 
   0   1  12      581.13      635.84     13.12 o 
   1   1  12     5727.89     5731.04     65.64 o 
   2   1  12      152.28      155.24     11.45 o 
   3   1  12     8065.81     7966.75    130.45 o 
   4   1  12      388.46      411.15     25.70 o 
   5   1  12       21.61       42.87     20.21 o 
   6   1  12       97.67       74.69     23.64 o 
   7   1  12      192.04      211.31     33.92 o 
   8   1  12       44.93       61.03     29.94 o 
  -9   2  12       50.18       39.19     27.90 o 
  -8   2  12       10.44       54.17     24.97 o 
  -7   2  12       91.45       81.73     24.27 o 
  -6   2  12      118.76      141.06     19.97 o 
  -5   2  12       73.05       57.88     13.09 o 
  -4   2  12     1423.45     1401.13     33.81 o 
  -3   2  12     2842.07     2789.97     48.75 o 
  -2   2  12     8237.75     8300.97     97.14 o 
  -1   2  12     1419.01     1429.24     31.79 o 
   0   2  12      247.50      238.09     11.27 o 
   1   2  12      162.44      138.40      9.00 o 
   2   2  12     1373.11     1358.25     28.45 o 
   3   2  12      193.54      211.86     25.24 o 
   4   2  12      937.24      977.67     36.64 o 
   5   2  12       67.64       83.81     19.32 o 
   6   2  12     2430.77     2475.64     86.37 o 
   7   2  12       69.41       89.99     27.64 o 
  -9   3  12      622.33      598.80     53.42 o 
  -8   3  12     5239.23     5175.24    145.06 o 
  -7   3  12      793.89      874.32     52.39 o 
  -6   3  12     3322.38     3328.70     68.89 o 
  -5   3  12       21.61       32.02     12.51 o 
  -4   3  12     1938.20     1899.38     40.69 o 
  -3   3  12     5312.07     5477.46     75.70 o 
  -2   3  12      281.64      309.82     23.48 o 
  -1   3  12     2552.79     2430.19     45.93 o 
   0   3  12     1971.97     2009.07     33.42 o 
   1   3  12    12018.30    11907.29    166.58 o 
   2   3  12     1783.57     1694.37     37.70 o 
   3   3  12     5036.04     5015.24     88.94 o 
   4   3  12     3064.01     3045.51     64.32 o 
   5   3  12     1315.99     1300.36     43.81 o 
   6   3  12      365.86      353.36     24.67 o 
   7   3  12       25.05       64.34     25.38 o 
  -8   4  12      159.94      188.98     34.07 o 
  -7   4  12        0.27       -5.15     13.65 o 
  -6   4  12       65.21       72.69     18.37 o 
  -5   4  12      652.38      710.91     29.90 o 
  -4   4  12     2010.17     2042.73     49.16 o 
  -3   4  12       58.48       92.45     14.19 o 
  -2   4  12     2013.10     1969.73     45.95 o 
  -1   4  12      434.68      460.02     28.19 o 
   0   4  12      872.74      918.09     36.26 o 
   1   4  12     1034.50      988.41     37.82 o 
   2   4  12      230.09      249.84     28.12 o 
   3   4  12     6629.64     6419.24    128.35 o 
   4   4  12      260.41      237.68     23.89 o 
   5   4  12     3260.64     3209.77     81.01 o 
   6   4  12      155.30      138.39     22.69 o 
   7   4  12     2827.45     3020.60     84.39 o 
  -8   5  12        1.80       -7.83     24.54 o 
  -7   5  12     6246.07     6220.22    131.64 o 
  -6   5  12      589.03      578.93     29.75 o 
  -5   5  12     2520.16     2607.02    107.95 o 
  -4   5  12     1519.62     1506.79     49.37 o 
  -3   5  12     1281.06     1259.90     38.02 o 
  -2   5  12     1809.01     1772.29     46.36 o 
  -1   5  12      174.10      188.95     21.41 o 
   0   5  12     1750.59     1720.83     53.03 o 
   1   5  12      233.09      228.49     29.60 o 
   2   5  12     2000.59     2043.18     73.62 o 
   3   5  12      142.11      132.57     19.94 o 
   4   5  12     3293.95     3223.67     82.74 o 
   5   5  12        9.82       -7.60     14.77 o 
   6   5  12       85.86       66.09     19.35 o 
  -7   6  12        6.48        8.31     19.23 o 
  -6   6  12     1934.11     1897.36     64.32 o 
  -5   6  12     1002.91     1022.97     37.70 o 
  -4   6  12       16.72       33.56     14.53 o 
  -3   6  12     2715.44     2896.82     76.68 o 
  -2   6  12     1535.95     1498.37     51.99 o 
  -1   6  12     1116.33     1092.69     44.10 o 
   0   6  12       51.38       62.68     17.24 o 
   1   6  12     1221.86     1340.43     63.29 o 
   2   6  12       10.09       16.73     15.15 o 
   3   6  12      291.82      245.57     26.37 o 
   4   6  12     1557.86     1683.03     58.90 o 
   5   6  12        2.69        3.62     22.28 o 
  -6   7  12     1110.13     1037.52     57.03 o 
  -5   7  12        0.08      -14.75     16.69 o 
  -4   7  12       42.90       38.36     18.33 o 
  -3   7  12      333.28      399.64     32.09 o 
  -2   7  12      539.25      482.43     38.35 o 
  -1   7  12       12.35       -2.07     15.58 o 
   0   7  12       11.06       25.92     21.78 o 
   1   7  12      108.32       82.12     50.02 o 
   2   7  12        1.22        7.14     16.31 o 
   3   7  12      132.58      142.03     29.84 o 
   4   7  12      425.90      409.95     56.83 o 
  -4   8  12      637.76      747.02    124.54 o 
  -3   8  12     1167.64     1251.23     53.94 o 
  -2   8  12      496.85      519.33     36.86 o 
  -1   8  12     2895.79     2831.11    156.18 o 
   0   8  12      199.04      241.59     46.96 o 
   1   8  12     1059.82     1013.74     59.17 o 
   2   8  12      537.33      530.87     47.63 o 
   3   8  12       90.27      145.84     31.23 o 
  -9   1  13      257.14      291.08     38.74 o 
  -8   1  13     5501.10     5283.72    205.52 o 
  -7   1  13        0.45        1.86     19.86 o 
  -6   1  13     1641.94     1775.53    227.64 o 
  -5   1  13      100.92       72.55     20.31 o 
  -4   1  13     1855.73     1788.38     37.98 o 
  -3   1  13     9514.02     9140.24    115.59 o 
  -2   1  13      249.31      262.26     12.83 o 
  -1   1  13     7349.29     7255.12     76.91 o 
   0   1  13      605.80      624.54     15.04 o 
   1   1  13     3129.89     3088.12     41.22 o 
   2   1  13      497.08      536.76     20.76 o 
   3   1  13     6272.38     6335.78    122.96 o 
   4   1  13     1403.52     1404.53     59.36 o 
   5   1  13      218.96      182.78     29.36 o 
   6   1  13      803.33      719.55     48.06 o 
   7   1  13      108.98       81.97     27.16 o 
  -9   2  13      102.38      130.49     73.16 o 
  -8   2  13      232.96      230.75     35.85 o 
  -7   2  13      867.28      963.16     53.89 o 
  -6   2  13     1573.66     1593.22     53.29 o 
  -5   2  13     1890.27     1891.51     46.53 o 
  -4   2  13     3071.30     3098.18     55.52 o 
  -3   2  13     3130.10     3093.84     49.34 o 
  -2   2  13    11138.86    11204.48    137.46 o 
  -1   2  13        1.06        5.83      7.48 o 
   0   2  13     3123.53     3119.68     42.29 o 
   1   2  13     1322.99     1313.75     26.49 o 
   2   2  13     3684.17     3996.58     57.76 o 
   3   2  13     4601.09     4492.67    103.88 o 
   4   2  13        5.71        4.95     12.38 o 
   5   2  13     4303.69     4321.25     83.31 o 
   6   2  13     1486.52     1500.49     67.12 o 
   7   2  13     3611.08     3548.74    115.21 o 
  -8   3  13     1264.47     1394.17     67.13 o 
  -7   3  13     2705.11     2548.42     89.95 o 
  -6   3  13     1255.34     1239.27     47.20 o 
  -5   3  13     2074.72     2007.88     71.31 o 
  -4   3  13     5711.35     5812.29     89.56 o 
  -3   3  13     1811.95     1759.36     43.53 o 
  -2   3  13     7670.23     7776.70    124.12 o 
  -1   3  13     1214.91     1167.36     33.74 o 
   0   3  13     2783.17     2771.82     46.79 o 
   1   3  13     2286.26     2208.88     40.95 o 
   2   3  13     2723.43     2617.67     64.70 o 
   3   3  13     1713.99     1797.98     58.39 o 
   4   3  13     1109.34     1165.84     37.84 o 
   5   3  13      395.97      429.54     25.83 o 
   6   3  13      229.62      225.24     28.72 o 
   7   3  13     1065.08     1182.32     63.98 o 
  -8   4  13       20.68       13.38     25.29 o 
  -7   4  13      498.38      552.37     35.50 o 
  -6   4  13      615.06      571.82     29.41 o 
  -5   4  13     2720.50     2620.52     59.77 o 
  -4   4  13      808.66      766.47     45.28 o 
  -3   4  13     6261.58     6330.97    107.74 o 
  -2   4  13     1143.88     1152.23     34.75 o 
  -1   4  13     3843.19     3701.08     91.34 o 
   0   4  13      113.96      119.73     29.82 o 
   1   4  13     3438.97     3378.24    134.18 o 
   2   4  13     2062.04     2010.70     82.86 o 
   3   4  13        3.11       14.94     12.11 o 
   4   4  13     3546.80     3689.99     76.45 o 
   5   4  13       30.10        9.03     15.42 o 
   6   4  13     4137.18     4075.89     85.31 o 
  -7   5  13      369.20      352.67     31.14 o 
  -6   5  13       10.15        6.52     14.08 o 
  -5   5  13        7.20        6.07     13.35 o 
  -4   5  13       68.16       68.69     14.84 o 
  -3   5  13      301.95      307.32     21.72 o 
  -2   5  13       44.63       64.29     17.04 o 
  -1   5  13      877.69      912.75     39.88 o 
   0   5  13      208.64      232.36     25.09 o 
   1   5  13     1510.02     1510.42     61.83 o 
   2   5  13      193.32      208.64     73.84 o 
   3   5  13      323.64      311.00     29.19 o 
   4   5  13      138.37      133.19     22.41 o 
   5   5  13      279.41      262.39     28.15 o 
   6   5  13       35.25       13.26     23.56 o 
  -7   6  13        4.23       -6.97     18.46 o 
  -6   6  13      249.33      268.88     29.03 o 
  -5   6  13      167.66      192.61     27.60 o 
  -4   6  13       27.74       36.34     14.91 o 
  -3   6  13      122.35      159.15     44.89 o 
  -2   6  13        0.39        0.77     14.89 o 
  -1   6  13      360.10      347.64     28.67 o 
   0   6  13       56.60       28.05     15.68 o 
   1   6  13      187.90      149.25     26.94 o 
   2   6  13     3476.52     3167.43    102.26 o 
   3   6  13       23.05        8.42     15.43 o 
   4   6  13     1049.24     1201.13    130.32 o 
   5   6  13      202.05      250.25     56.48 o 
  -5   7  13     1877.17     1831.83    126.68 o 
  -4   7  13     2384.63     2337.29     71.33 o 
  -3   7  13      220.96      262.70     28.79 o 
  -2   7  13     2101.75     2223.00     69.45 o 
  -1   7  13       98.45       68.62     19.58 o 
   0   7  13     8852.65     8880.40    213.16 o 
   1   7  13       26.52       17.39     20.68 o 
   2   7  13     4555.10     4423.29    130.65 o 
   3   7  13      293.48      289.37     37.53 o 
   4   7  13     2319.02     2374.02    219.47 o 
  -4   8  13       36.82       23.24     24.50 o 
  -3   8  13      929.50      922.60     59.04 o 
  -2   8  13      312.87      233.74     35.62 o 
  -1   8  13       48.42       77.58     38.11 o 
   0   8  13      868.93      929.62     80.98 o 
   1   8  13      159.08      113.95     29.06 o 
   2   8  13      535.55      643.82     91.87 o 
  -9   0  14     2079.87     2035.50    121.82 o 
  -8   0  14       35.84      145.64     44.24 o 
  -7   0  14     2587.55     2968.52    138.83 o 
  -6   0  14       44.83       67.37     34.03 o 
  -5   0  14     1794.12     1706.80     92.55 o 
  -4   0  14      995.57     1024.62     49.56 o 
  -3   0  14     3541.15     3366.96     87.98 o 
  -2   0  14      547.03      545.73     22.33 o 
  -1   0  14      798.08      800.64     22.91 o 
   0   0  14       88.47       63.44     13.44 o 
   1   0  14      658.27      726.93     29.99 o 
   2   0  14      270.77      273.24     22.02 o 
   3   0  14     5341.37     5076.84    185.11 o 
   4   0  14     6955.75     6787.04    236.15 o 
   5   0  14     8549.37     8553.04    289.91 o 
   6   0  14        2.48      -25.86     29.94 o 
   7   0  14     4582.44     4488.17    193.95 o 
  -9   1  14        6.23       -4.36     25.71 o 
  -8   1  14     1850.40     1811.43     77.47 o 
  -7   1  14     1156.80     1191.62     60.39 o 
  -6   1  14      346.91      386.02     51.04 o 
  -5   1  14      888.64      897.91     38.75 o 
  -4   1  14     1071.51     1034.45     34.21 o 
  -3   1  14     5242.70     5256.63     85.95 o 
  -2   1  14      354.62      372.77     15.15 o 
  -1   1  14     1927.49     2089.34     43.19 o 
   0   1  14      767.33      813.31     17.73 o 
   1   1  14     5189.67     5206.31     78.70 o 
   2   1  14     1415.18     1437.47     35.64 o 
   3   1  14     3746.01     3632.68     83.30 o 
   4   1  14      144.89       89.04     22.56 o 
   5   1  14     2672.87     2449.49     85.87 o 
   6   1  14     1272.95     1198.11     62.55 o 
   7   1  14      256.34      219.55     36.31 o 
  -9   2  14        7.75        9.92     26.63 o 
  -8   2  14      821.51      829.12     55.81 o 
  -7   2  14      238.52      251.53     34.97 o 
  -6   2  14     1935.30     1833.88     73.19 o 
  -5   2  14      670.58      627.03     33.76 o 
  -4   2  14      438.89      440.96     20.33 o 
  -3   2  14      195.53      203.78     17.13 o 
  -2   2  14     1668.75     1631.29     36.95 o 
  -1   2  14      983.20     1015.86     28.48 o 
   0   2  14       23.50       41.98      9.18 o 
   1   2  14      622.09      617.49     19.04 o 
   2   2  14       32.24       42.65     12.41 o 
   3   2  14     1989.46     1897.37     55.11 o 
   4   2  14     2480.65     2507.83     57.72 o 
   5   2  14      305.63      256.62     33.16 o 
   6   2  14       68.59       76.90     25.74 o 
   7   2  14       81.25      105.47     29.65 o 
  -8   3  14     1966.00     1912.71     81.06 o 
  -7   3  14      318.25      278.99     36.33 o 
  -6   3  14      100.28      127.55     21.75 o 
  -5   3  14      441.07      477.57     41.35 o 
  -4   3  14       87.21       94.29     15.07 o 
  -3   3  14     6975.30     6944.91    115.12 o 
  -2   3  14     2454.87     2358.12     52.77 o 
  -1   3  14    15675.09    15182.01    221.63 o 
   0   3  14     1144.80     1079.20     41.21 o 
   1   3  14     3531.38     3694.98     71.47 o 
   2   3  14      560.34      561.60     37.57 o 
   3   3  14      994.86      926.00     38.45 o 
   4   3  14       11.95       11.64     12.57 o 
   5   3  14      135.20      127.11     18.47 o 
   6   3  14     2897.37     2486.48     90.70 o 
  -8   4  14      236.41      272.25     38.85 o 
  -7   4  14     2569.47     2467.79     86.58 o 
  -6   4  14       67.94       90.58     17.37 o 
  -5   4  14     1124.95     1123.99     37.66 o 
  -4   4  14      838.57      828.05     32.22 o 
  -3   4  14     1311.80     1326.91     39.72 o 
  -2   4  14       40.64       37.49     12.12 o 
  -1   4  14      270.15      242.37     23.53 o 
   0   4  14     1811.98     1649.06     52.73 o 
   1   4  14     1536.23     1501.64     61.68 o 
   2   4  14      120.16      106.59     17.72 o 
   3   4  14      458.57      491.72     26.68 o 
   4   4  14      501.24      481.33     27.90 o 
   5   4  14      776.50      781.45     38.46 o 
   6   4  14      101.90      125.97     23.57 o 
  -7   5  14     1165.68     1130.41     62.47 o 
  -6   5  14      513.05      555.64     30.88 o 
  -5   5  14      916.69      905.35     36.03 o 
  -4   5  14     6673.06     6602.84    141.25 o 
  -3   5  14      351.05      333.70     23.20 o 
  -2   5  14     5482.42     5416.17    116.94 o 
  -1   5  14      482.48      510.76     32.84 o 
   0   5  14     6923.46     6449.52    132.90 o 
   1   5  14      237.14      245.51     30.32 o 
   2   5  14     3661.11     3848.15    189.53 o 
   3   5  14     1818.00     1853.22     60.35 o 
   4   5  14      949.86     1016.38     68.57 o 
   5   5  14       24.37       34.24     19.62 o 
  -6   6  14     3680.82     3901.63    214.92 o 
  -5   6  14      146.86      173.34     21.32 o 
  -4   6  14      705.34      786.60     45.74 o 
  -3   6  14       16.30       13.28     16.50 o 
  -2   6  14     1695.96     1629.23     57.11 o 
  -1   6  14        7.05      -14.24     14.75 o 
   0   6  14       76.54       95.49     27.00 o 
   1   6  14      742.45      699.15     57.51 o 
   2   6  14      902.00      872.99     71.46 o 
   3   6  14      991.01      992.60     55.80 o 
   4   6  14     1700.69     1765.96     77.72 o 
  -5   7  14        0.40        7.67     23.21 o 
  -4   7  14        7.70       28.33     18.95 o 
  -3   7  14      119.97       84.62     22.12 o 
  -2   7  14       31.91       45.94     30.08 o 
  -1   7  14      103.72       78.35     21.38 o 
   0   7  14        0.12        3.56     22.00 o 
   1   7  14       67.90        8.85     29.94 o 
   2   7  14      286.38      253.19     35.61 o 
   3   7  14       24.67       14.98     23.64 o 
  -3   8  14      628.25      640.60     52.03 o 
  -2   8  14      916.23      939.21     59.21 o 
  -1   8  14      201.23      202.12     46.96 o 
   0   8  14      184.02      239.55     50.36 o 
   1   8  14      492.61      419.28    136.79 o 
  -8   1  15      961.04      961.47     57.47 o 
  -7   1  15        8.16       28.89     47.98 o 
  -6   1  15      122.46      142.52     46.28 o 
  -5   1  15     1685.03     1696.94     54.86 o 
  -4   1  15      344.87      374.51     28.25 o 
  -3   1  15     8256.38     8075.14    132.76 o 
  -2   1  15     1710.85     1782.33     36.09 o 
  -1   1  15     5295.30     5223.94     74.17 o 
   0   1  15        1.68        6.38      8.32 o 
   1   1  15     5295.21     5256.96     81.29 o 
   2   1  15      417.67      358.52     27.86 o 
   3   1  15      184.63      203.29     22.12 o 
   4   1  15      605.91      664.96     44.03 o 
   5   1  15      169.69      185.66     31.52 o 
   6   1  15     2675.27     2813.44    100.81 o 
  -8   2  15       16.89       -0.90     32.33 o 
  -7   2  15     4286.71     4160.83    124.62 o 
  -6   2  15      160.23      150.93     22.90 o 
  -5   2  15     2560.34     2508.51     69.91 o 
  -4   2  15       62.64       60.79     17.09 o 
  -3   2  15     2565.37     2577.29     56.52 o 
  -2   2  15      978.40     1036.22     33.51 o 
  -1   2  15      653.22      670.37     21.80 o 
   0   2  15      323.04      339.89     16.89 o 
   1   2  15       67.23       83.57     14.16 o 
   2   2  15      368.23      403.22     28.09 o 
   3   2  15      519.95      532.92     31.16 o 
   4   2  15     1588.05     1534.49     44.74 o 
   5   2  15     1714.43     1735.93     72.11 o 
   6   2  15      133.92      170.95     32.68 o 
  -8   3  15      637.70      751.15     54.35 o 
  -7   3  15       30.83       36.09     24.78 o 
  -6   3  15       22.27       11.35     31.49 o 
  -5   3  15       37.53       30.93     16.73 o 
  -4   3  15     3085.58     3023.60     68.06 o 
  -3   3  15      152.42      197.16     18.35 o 
  -2   3  15     1135.54     1111.41     35.24 o 
  -1   3  15      666.96      618.37     32.30 o 
   0   3  15     2245.96     2175.00     61.32 o 
   1   3  15      504.39      517.76     30.78 o 
   2   3  15     2481.07     2647.09     76.62 o 
   3   3  15     1374.59     1467.76     50.48 o 
   4   3  15       67.17       94.06     20.14 o 
   5   3  15      681.27      737.23     34.48 o 
   6   3  15      660.25      667.38     48.57 o 
  -7   4  15     1613.63     1613.02     59.56 o 
  -6   4  15     1562.85     1603.20     57.43 o 
  -5   4  15     2966.46     2913.64     65.86 o 
  -4   4  15      436.14      437.67     26.11 o 
  -3   4  15      106.47       92.97     15.56 o 
  -2   4  15      789.42      729.98     61.81 o 
  -1   4  15      301.37      284.24     25.37 o 
   0   4  15     2446.89     2256.58     64.87 o 
   1   4  15       99.62      104.08     29.83 o 
   2   4  15     1483.72     1419.80     62.55 o 
   3   4  15      964.05      983.72     36.44 o 
   4   4  15     6559.26     6476.60    116.77 o 
   5   4  15       47.39       82.07     18.68 o 
  -7   5  15      136.08      133.89     32.68 o 
  -6   5  15        1.20       -7.30     15.16 o 
  -5   5  15      312.90      282.44     24.16 o 
  -4   5  15      795.39      737.63     38.31 o 
  -3   5  15      274.63      339.18     28.62 o 
  -2   5  15      195.91      177.69     24.28 o 
  -1   5  15     1597.44     1471.51     52.79 o 
   0   5  15       71.85       85.27     19.82 o 
   1   5  15     1158.87     1219.53     59.66 o 
   2   5  15       49.96       17.96     18.69 o 
   3   5  15      867.43      889.93     47.75 o 
   4   5  15       11.48        0.03     16.88 o 
   5   5  15      439.84      438.22     35.21 o 
  -6   6  15      932.79     1047.47     47.95 o 
  -5   6  15       69.80       79.88     18.51 o 
  -4   6  15      314.86      350.19     31.37 o 
  -3   6  15      472.78      442.11     34.44 o 
  -2   6  15       10.71       21.19     26.77 o 
  -1   6  15      152.79      174.14     24.85 o 
   0   6  15       12.50       -6.30     19.53 o 
   1   6  15      581.90      495.04     65.33 o 
   2   6  15     1057.07     1018.77     80.98 o 
   3   6  15      513.73      517.91     45.71 o 
   4   6  15     1082.83     1250.08     66.13 o 
  -4   7  15     2779.45     2986.58    104.79 o 
  -3   7  15      538.73      480.93     46.08 o 
  -2   7  15     7047.06     6843.15    180.08 o 
  -1   7  15       98.82       93.21     28.45 o 
   0   7  15     5028.68     5003.34    202.80 o 
   1   7  15       35.53       37.43     33.35 o 
   2   7  15     1544.25     1587.61     75.54 o 
  -8   0  16      820.97      898.99     83.03 o 
  -7   0  16     9016.36     9140.35    312.37 o 
  -6   0  16      172.94      138.15     41.51 o 
  -5   0  16     5375.08     5388.52    202.12 o 
  -4   0  16     5325.17     5068.41    135.69 o 
  -3   0  16      855.66      855.17     47.13 o 
  -2   0  16      815.95      781.54     43.55 o 
  -1   0  16        1.38        7.48     15.24 o 
   0   0  16    11152.10    11354.83    197.27 o 
   1   0  16        4.05       16.90     12.70 o 
   2   0  16     4260.22     4314.58    114.28 o 
   3   0  16      613.13      583.22     55.12 o 
   4   0  16     7253.26     7099.40    249.08 o 
   5   0  16     1525.66     1500.59    100.04 o 
   6   0  16      504.21      571.65     68.73 o 
  -8   1  16       82.90      118.00     32.96 o 
  -7   1  16       29.47       14.75     29.94 o 
  -6   1  16       80.90       68.05     37.43 o 
  -5   1  16     1015.80      916.45     48.34 o 
  -4   1  16     2706.91     2460.29     83.86 o 
  -3   1  16     1605.57     1636.50     94.20 o 
  -2   1  16      248.16      284.50     16.80 o 
  -1   1  16     3113.08     3221.72     72.47 o 
   0   1  16       33.02       40.25     11.51 o 
   1   1  16     2290.79     2278.72     48.41 o 
   2   1  16     1038.34     1112.08     37.13 o 
   3   1  16     1414.27     1407.75     85.40 o 
   4   1  16     1256.30     1363.14     63.03 o 
   5   1  16      194.50      187.50     31.52 o 
   6   1  16     4860.30     4827.46    142.92 o 
  -8   2  16     1425.49     1466.29     74.80 o 
  -7   2  16       28.90       27.53     24.32 o 
  -6   2  16     2531.11     2482.57     72.65 o 
  -5   2  16      961.52      884.68     41.47 o 
  -4   2  16      728.39      692.06     48.91 o 
  -3   2  16     1165.45     1116.00     50.02 o 
  -2   2  16       61.53       62.31     14.11 o 
  -1   2  16      244.43      261.39     17.63 o 
   0   2  16      245.66      222.27     18.90 o 
   1   2  16     1954.93     1985.98     49.09 o 
   2   2  16      439.98      474.03     25.91 o 
   3   2  16     3669.21     3606.12     86.70 o 
   4   2  16      110.73      134.90     21.97 o 
   5   2  16      784.97      757.46     55.46 o 
   6   2  16       24.15       26.09     54.78 o 
  -7   3  16      529.77      581.83     47.09 o 
  -6   3  16     2173.48     2086.85     66.49 o 
  -5   3  16     1355.10     1382.44     51.79 o 
  -4   3  16      606.19      653.87     30.51 o 
  -3   3  16     4670.51     4757.48     88.90 o 
  -2   3  16     2949.53     2982.24     64.09 o 
  -1   3  16     1174.89     1125.86     43.16 o 
   0   3  16      117.58       91.33     18.30 o 
   1   3  16      929.53      921.69     40.03 o 
   2   3  16     1722.71     1648.98     53.40 o 
   3   3  16       49.36       67.58     18.60 o 
   4   3  16      970.29     1014.92     42.95 o 
   5   3  16       26.96       39.50     23.04 o 
  -7   4  16      734.85      768.74     93.57 o 
  -6   4  16     1489.04     1477.30     56.14 o 
  -5   4  16      696.13      743.11     39.81 o 
  -4   4  16     2156.97     2181.26     55.62 o 
  -3   4  16     1101.85     1194.09     39.47 o 
  -2   4  16     2078.44     2017.63     91.47 o 
  -1   4  16       39.08       53.27     17.02 o 
   0   4  16     5452.09     5256.34    115.45 o 
   1   4  16       11.83       16.81     15.39 o 
   2   4  16      491.43      474.21     39.32 o 
   3   4  16       48.18       33.89     15.02 o 
   4   4  16      230.40      182.75     21.40 o 
   5   4  16        4.05       20.43     18.46 o 
  -6   5  16      847.26      833.35     55.11 o 
  -5   5  16        1.58       -3.47     14.40 o 
  -4   5  16     1660.67     1881.94    109.13 o 
  -3   5  16       35.52       63.35     19.65 o 
  -2   5  16     6479.12     6291.47    235.02 o 
  -1   5  16      127.63      129.63     32.64 o 
   0   5  16     7522.94     7161.79    268.81 o 
   1   5  16     1253.76     1146.86     59.10 o 
   2   5  16     3202.13     3262.68    106.35 o 
   3   5  16     2409.01     2448.33    159.59 o 
   4   5  16      391.36      444.38     44.03 o 
  -5   6  16        2.49       35.49     24.69 o 
  -4   6  16     1378.28     1430.34     68.89 o 
  -3   6  16     1676.78     1631.41     59.45 o 
  -2   6  16     2430.74     2397.13     73.19 o 
  -1   6  16     2842.68     2755.06     80.48 o 
   0   6  16      888.24      798.12     86.43 o 
   1   6  16     2241.22     2274.37    122.50 o 
   2   6  16        5.76      -12.25     29.26 o 
   3   6  16     3210.13     3230.34    111.27 o 
  -3   7  16       15.97        0.63     24.27 o 
  -2   7  16        0.40      -10.75     25.86 o 
  -1   7  16       34.05       43.13     27.47 o 
   0   7  16       18.40        0.68     34.71 o 
   1   7  16       35.07       42.19     35.39 o 
  -8   1  17        3.96      -25.97     25.97 o 
  -7   1  17      655.93      644.25     51.91 o 
  -6   1  17     2500.27     2314.31    120.12 o 
  -5   1  17     1877.40     1674.84     58.13 o 
  -4   1  17       16.64       16.00     16.25 o 
  -3   1  17     1052.40     1097.38     38.34 o 
  -2   1  17      549.90      585.25     28.28 o 
  -1   1  17     2045.21     2118.79     70.46 o 
   0   1  17       13.27       38.55     12.47 o 
   1   1  17      664.55      694.35     25.65 o 
   2   1  17     2202.08     2207.41     69.37 o 
   3   1  17        0.16        8.49     17.56 o 
   4   1  17     2890.68     2881.08     96.46 o 
   5   1  17       31.50       49.84     25.71 o 
  -7   2  17     3442.92     3373.84    211.65 o 
  -6   2  17      112.96      101.80     22.53 o 
  -5   2  17     2901.02     2753.50     76.95 o 
  -4   2  17     1381.91     1461.39     52.61 o 
  -3   2  17     1518.75     1526.49     51.97 o 
  -2   2  17      928.13      968.66     34.13 o 
  -1   2  17        1.10       -7.71     11.47 o 
   0   2  17     6483.24     6364.04    110.40 o 
   1   2  17       98.72       86.78     19.19 o 
   2   2  17     1920.06     1924.49     77.14 o 
   3   2  17      136.45      103.71     19.88 o 
   4   2  17     1122.70     1206.40     61.09 o 
   5   2  17       70.48      106.20     33.35 o 
  -7   3  17      409.45      387.40     43.28 o 
  -6   3  17       13.14       17.33     19.19 o 
  -5   3  17      134.45      128.43     24.01 o 
  -4   3  17      260.93      213.29     30.38 o 
  -3   3  17      194.22      203.75     20.17 o 
  -2   3  17       12.32      -14.14     14.14 o 
  -1   3  17       48.78       34.21     16.33 o 
   0   3  17     1317.94     1285.76     94.37 o 
   1   3  17      139.32      133.11     21.53 o 
   2   3  17      132.84      143.73     27.42 o 
   3   3  17      807.49      827.63     40.58 o 
   4   3  17        7.13       27.41     15.95 o 
   5   3  17      781.77      782.84     62.61 o 
  -6   4  17     1943.62     2023.52     82.14 o 
  -5   4  17      193.87      204.37     50.58 o 
  -4   4  17     1056.21     1099.23     40.07 o 
  -3   4  17      979.48     1094.00     45.28 o 
  -2   4  17      128.10      130.31     21.71 o 
  -1   4  17     1699.37     1721.41     57.91 o 
   0   4  17      671.55      695.11     37.49 o 
   1   4  17     1988.58     1966.63     63.30 o 
   2   4  17      288.12      323.66     36.27 o 
   3   4  17     2009.15     2104.02     67.43 o 
   4   4  17     1560.81     1714.70     60.38 o 
  -6   5  17      118.63      144.69     32.14 o 
  -5   5  17      243.91      261.22     28.55 o 
  -4   5  17       28.63       39.11     23.34 o 
  -3   5  17     2376.86     2483.30     73.64 o 
  -2   5  17      685.81      629.00     43.19 o 
  -1   5  17     1035.16     1022.91     46.82 o 
   0   5  17       10.16       39.80     19.18 o 
   1   5  17       90.42       64.25     25.01 o 
   2   5  17      211.24      207.56     46.96 o 
   3   5  17       96.21       41.17     25.01 o 
  -4   6  17     1212.12     1300.11     67.24 o 
  -3   6  17     1841.46     1923.96     94.60 o 
  -2   6  17       63.27       67.85     27.11 o 
  -1   6  17     3060.41     3116.83    106.04 o 
   0   6  17        5.18      -11.78     23.04 o 
   1   6  17     1290.43     1299.83     95.28 o 
   2   6  17      208.24      225.26     53.08 o 
  -7   0  18     3441.23     3263.19    159.93 o 
  -6   0  18     1332.10     1260.36     95.28 o 
  -5   0  18     3458.94     3319.00    152.44 o 
  -4   0  18     7526.92     6830.11    174.36 o 
  -3   0  18     1969.70     1891.88     73.37 o 
  -2   0  18    10497.15    10840.41    391.99 o 
  -1   0  18       20.67       -5.10     18.29 o 
   0   0  18    22408.65    23053.82    464.32 o 
   1   0  18      775.98      797.66     43.39 o 
   2   0  18     9611.21     9321.02    211.24 o 
   3   0  18      198.88      253.16     46.28 o 
   4   0  18     3966.91     4048.54    170.82 o 
   5   0  18      160.49      134.07     46.96 o 
  -7   1  18       55.22       39.33     27.90 o 
  -6   1  18      993.13     1072.26     63.97 o 
  -5   1  18      630.21      668.12     48.96 o 
  -4   1  18      141.79      150.15     23.67 o 
  -3   1  18      349.29      325.12     29.03 o 
  -2   1  18        6.66       -5.94     12.81 o 
  -1   1  18      771.68      779.17     32.22 o 
   0   1  18     1243.70     1317.17     40.15 o 
   1   1  18      528.80      532.17     26.96 o 
   2   1  18     1434.47     1358.92     48.06 o 
   3   1  18       77.27       87.40     24.27 o 
   4   1  18     2052.33     2128.27     82.92 o 
   5   1  18      398.47      357.01     43.07 o 
  -7   2  18      250.37      206.36     36.75 o 
  -6   2  18      592.73      541.84     56.83 o 
  -5   2  18      730.62      776.63     41.83 o 
  -4   2  18       50.58       44.62     30.71 o 
  -3   2  18     1609.56     1658.04     78.18 o 
  -2   2  18      208.48      192.74     23.67 o 
  -1   2  18     1866.34     1850.37     56.75 o 
   0   2  18     1662.10     1671.47     46.42 o 
   1   2  18     1376.16     1408.52     50.01 o 
   2   2  18       97.40       98.27     24.75 o 
   3   2  18       11.41        3.85     15.62 o 
   4   2  18       98.72      127.32     28.68 o 
  -6   3  18     2701.90     2535.61    130.66 o 
  -5   3  18     1841.64     1841.80    111.27 o 
  -4   3  18      625.31      681.99     38.48 o 
  -3   3  18       50.75       54.98     19.98 o 
  -2   3  18     1626.08     1565.51     53.45 o 
  -1   3  18      145.93      134.94     21.56 o 
   0   3  18      101.36       80.53     20.43 o 
   1   3  18      208.88      213.32     25.61 o 
   2   3  18      624.81      667.20     46.83 o 
   3   3  18      317.15      296.10     41.51 o 
   4   3  18     2271.77     2352.37     92.45 o 
  -6   4  18     1029.55      951.84     88.13 o 
  -5   4  18       17.90       42.67     25.74 o 
  -4   4  18     4457.65     4504.10    128.83 o 
  -3   4  18       24.68       47.15     18.76 o 
  -2   4  18     2409.01     2326.97     95.55 o 
  -1   4  18      299.98      319.74     29.32 o 
   0   4  18     4592.36     4617.00    153.62 o 
   1   4  18      979.53     1000.04     46.22 o 
   2   4  18      769.32      871.47     79.62 o 
   3   4  18      682.98      701.51     64.31 o 
  -5   5  18      168.04      210.29     53.08 o 
  -4   5  18      926.31      964.67     57.17 o 
  -3   5  18      394.45      367.05     40.56 o 
  -2   5  18      558.08      560.55     45.04 o 
  -1   5  18       84.29       52.10     25.51 o 
   0   5  18      732.95      745.06     51.25 o 
   1   5  18       88.21       83.03     38.11 o 
   2   5  18      839.56      749.28     71.46 o 
  -3   6  18     2741.82     2757.15    122.84 o 
  -2   6  18       85.24      115.08     30.74 o 
  -1   6  18     2270.00     2370.37     92.57 o 
   0   6  18        9.76       21.43     25.28 o 
   1   6  18     4724.85     4985.64    206.88 o 
  -6   1  19     3996.20     3889.10    124.87 o 
  -5   1  19      731.24      751.70     92.55 o 
  -4   1  19      788.07      782.30     40.59 o 
  -3   1  19       35.77       30.96     15.65 o 
  -2   1  19     1648.20     1661.27     48.69 o 
  -1   1  19        0.87        2.93     15.68 o 
   0   1  19      478.54      485.20     27.10 o 
   1   1  19      127.79      136.14     21.28 o 
   2   1  19      719.13      751.07     44.70 o 
   3   1  19      528.32      523.30     42.35 o 
   4   1  19     1083.71     1200.03     61.94 o 
  -6   2  19      219.10      252.80     38.49 o 
  -5   2  19      909.76      897.96     55.54 o 
  -4   2  19     2593.69     2625.48     75.78 o 
  -3   2  19       44.74       77.84     21.28 o 
  -2   2  19     2440.84     2445.23     87.08 o 
  -1   2  19      323.26      392.40     29.03 o 
   0   2  19     8217.15     8364.58    140.23 o 
   1   2  19       57.09       50.72     17.82 o 
   2   2  19     1299.79     1423.43     63.38 o 
   3   2  19      385.51      397.84     33.20 o 
   4   2  19     1046.66     1040.81     59.88 o 
  -6   3  19      164.67      181.53     36.57 o 
  -5   3  19       37.11       13.75     24.50 o 
  -4   3  19      442.03      459.36     43.18 o 
  -3   3  19      211.37      224.87     52.40 o 
  -2   3  19      125.08      105.03     20.95 o 
  -1   3  19        8.00       10.85     15.80 o 
   0   3  19       69.40       71.37     20.02 o 
   1   3  19       11.37       -0.43     24.92 o 
   2   3  19       11.03      -19.02     19.48 o 
   3   3  19       15.25       -8.17     30.62 o 
  -5   4  19      277.63      298.39     39.63 o 
  -4   4  19      456.53      389.27     61.25 o 
  -3   4  19     2672.05     2495.33    101.06 o 
  -2   4  19      625.18      661.10     63.29 o 
  -1   4  19     2874.55     3024.17    100.71 o 
   0   4  19     1102.73     1102.31     58.83 o 
   1   4  19     5342.25     5559.83    152.30 o 
   2   4  19      107.76      113.65     40.83 o 
  -4   5  19      218.10      234.11     54.44 o 
  -3   5  19      108.43      133.92     58.19 o 
  -2   5  19      381.82      376.20     41.27 o 
  -1   5  19       11.57       19.82     23.82 o 
   0   5  19       38.13       20.82     24.69 o 
   1   5  19       42.70       42.87     36.75 o 
  -6   0  20     1269.21     1150.79     93.23 o 
  -5   0  20       17.28       59.89     40.83 o 
  -4   0  20     7464.46     7069.46    257.24 o 
  -3   0  20      278.53      295.03     35.83 o 
  -2   0  20     8375.50     8730.31    209.25 o 
  -1   0  20      193.22      256.45     46.96 o 
   0   0  20    18194.53    18495.06    551.92 o 
   1   0  20      207.67      182.38     41.51 o 
   2   0  20     1689.95     1777.57     98.00 o 
   3   0  20      856.64      923.49     75.54 o 
  -6   1  20     1357.73     1428.46     73.13 o 
  -5   1  20       38.14       63.84     29.79 o 
  -4   1  20      709.77      761.57     52.69 o 
  -3   1  20      165.02      191.29     46.85 o 
  -2   1  20      485.29      531.31     30.78 o 
  -1   1  20      116.07       77.06     24.66 o 
   0   1  20      145.64      158.41     23.43 o 
   1   1  20      172.81      132.19     54.78 o 
   2   1  20      847.73      876.24     50.75 o 
   3   1  20       20.59       30.00     23.16 o 
  -5   2  20      176.15      166.11     35.25 o 
  -4   2  20        7.84       41.93     27.16 o 
  -3   2  20      716.90      686.86     80.98 o 
  -2   2  20      415.35      434.31     40.89 o 
  -1   2  20     1227.02     1276.91     76.90 o 
   0   2  20       75.13       59.12     18.26 o 
   1   2  20      685.48      677.15     47.32 o 
   2   2  20       32.64       42.78     36.07 o 
   3   2  20       26.92       40.15     34.71 o 
  -5   3  20      566.02      505.98     46.65 o 
  -4   3  20      136.92      128.52     34.71 o 
  -3   3  20        0.17      -10.21     31.30 o 
  -2   3  20       32.86       12.25     33.35 o 
  -1   3  20      941.92      932.34     72.14 o 
   0   3  20      401.93      454.53     41.86 o 
   1   3  20      425.69      443.08     42.42 o 
   2   3  20      745.35      928.94     78.26 o 
  -4   4  20     2339.34     2446.54    135.43 o 
  -3   4  20       10.18      -28.58     34.03 o 
  -2   4  20      618.08      608.72     47.47 o 
  -1   4  20      769.39      800.22     52.87 o 
   0   4  20     1582.37     1717.76    105.82 o 
   1   4  20      143.61      158.73     35.39 o 
  -5   1  21       21.87       33.87     39.13 o 
  -4   1  21     1922.29     1969.18    107.87 o 
  -3   1  21      307.47      305.99     38.25 o 
  -2   1  21       62.22       51.85     25.74 o 
  -1   1  21     1186.72     1302.47     51.84 o 
   0   1  21       38.22       21.46     21.41 o 
   1   1  21     2093.38     2240.34    119.78 o 
   2   1  21        6.17       23.14     31.99 o 
  -4   2  21     1932.83     1972.51    140.87 o 
  -3   2  21        6.13       53.76     39.47 o 
  -2   2  21     1246.52     1455.00     96.64 o 
  -1   2  21       33.87      -20.42     31.99 o 
   0   2  21     2616.08     2645.94    130.66 o 
   1   2  21       48.14      122.50     37.43 o 
   2   2  21      576.71      644.47     66.69 o 
  -3   3  21      840.82      917.37     83.03 o 
  -2   3  21      512.74      521.29     67.37 o 
  -1   3  21        3.64        8.17     37.43 o 
   0   3  21     1352.68     1451.03     76.22 o 
   1   3  21       65.47       79.43     39.47 o 
  -3   0  22     2203.05     2231.49    120.46 o 
  -2   0  22     1373.24     1446.83     94.60 o 
  -3   1  22      741.45      784.06     55.33 o 
  -2   1  22        9.75       72.14     39.47 o 
  -3   2  22      156.55      119.78     44.24 o 
  -2   2  22      177.48      172.18     48.32 o 
  -1   2  22      114.23      135.43     44.92 o 
   0   2  22       67.33       42.87     38.79 o 
                                                 
